# Supplementary material for: Association of metabolites on ischemic stroke subtypes: a 2-sample Mendelian randomization study
Source: Front Neurol. 2024 Aug 29;15:1417357. doi: 10.3389/fneur.2024.1417357 (PMC11390583; doi:10.3389/fneur.2024.1417357)
Supplement: Supplementary file 1 [file Table_1.xlsx]

## Sheet: supplementary materials 1
		SNP	effect_allele.exposure	other_allele.exposure	effect_allele.outcome	other_allele.outcome	beta.exposure	beta.outcome	eaf.exposure	eaf.outcome	remove	palindromic	ambiguous	id.outcome	se.outcome	pval.outcome	outcome	mr_keep.outcome	pval_origin.outcome	data_source.outcome	se.exposure	pval.exposure	exposure	mr_keep.exposure	pval_origin.exposure	id.exposure	data_source.exposure	samplesize.exposure	action	mr_keep	samplesize.outcome	R2	f	meanf
large artery stroke	GCST90199645	rs112388569	T	C	T	C	-0.29878	0.048	0.013267	0.0203	FALSE	FALSE	FALSE	1ZJpsl	0.1972	0.8076	outcome	TRUE	reported	textfile	0.067171	8.67e-06	exposure	TRUE	reported	GCST90199645	textfile	8200	2	TRUE	NA	0.002407	19.7803	21.8829
large artery stroke		rs114371828	T	C	T	C	-0.26711	0.1397	0.016661	0.0203	FALSE	FALSE	FALSE	1ZJpsl	0.0986	0.1566	outcome	TRUE	reported	textfile	0.060156	8.98e-06	exposure	TRUE	reported	GCST90199645	textfile	8200	2	TRUE	NA	0.002399	19.7113	21.8829
large artery stroke		rs115520044	A	G	A	G	0.330168	0.0719	0.01661	0.0178	FALSE	FALSE	FALSE	1ZJpsl	0.1259	0.5676	outcome	TRUE	reported	textfile	0.060675	5.28e-08	exposure	TRUE	reported	GCST90199645	textfile	8200	2	TRUE	NA	0.003598	29.6035	21.8829
large artery stroke		rs116020639	C	T	C	T	-0.31602	-0.0783	0.015753	0.0172	FALSE	FALSE	FALSE	1ZJpsl	0.1613	0.6274	outcome	TRUE	reported	textfile	0.062368	4.04e-07	exposure	TRUE	reported	GCST90199645	textfile	8200	2	TRUE	NA	0.003121	25.6685	21.8829
large artery stroke		rs140759816	A	T	A	T	-0.1863	0.0911	0.037584	0.0389	FALSE	TRUE	FALSE	1ZJpsl	0.0691	0.1873	outcome	TRUE	reported	textfile	0.040592	4.44e-06	exposure	TRUE	reported	GCST90199645	textfile	8200	2	TRUE	NA	0.002562	21.0591	21.8829
large artery stroke		rs145444661	T	C	T	C	-0.32934	0.2631	0.013188	0.0165	FALSE	FALSE	FALSE	1ZJpsl	0.1151	0.02226	outcome	TRUE	reported	textfile	0.067941	1.25e-06	exposure	TRUE	reported	GCST90199645	textfile	8200	2	TRUE	NA	0.002857	23.4913	21.8829
large artery stroke		rs1594297	A	G	A	G	0.224925	-0.0303	0.974516	0.9735	FALSE	FALSE	FALSE	1ZJpsl	0.0922	0.7424	outcome	TRUE	reported	textfile	0.050521	8.5e-06	exposure	TRUE	reported	GCST90199645	textfile	8200	2	TRUE	NA	0.002411	19.8164	21.8829
large artery stroke		rs186185553	T	C	T	C	-0.2554	-0.0415	0.019014	0.0248	FALSE	FALSE	FALSE	1ZJpsl	0.1137	0.715	outcome	TRUE	reported	textfile	0.056866	7.08e-06	exposure	TRUE	reported	GCST90199645	textfile	8200	2	TRUE	NA	0.002454	20.1659	21.8829
large artery stroke		rs2108740	A	C	A	C	-0.16924	-0.0285	0.044654	0.0447	FALSE	FALSE	FALSE	1ZJpsl	0.0656	0.6639	outcome	TRUE	reported	textfile	0.037363	5.91e-06	exposure	TRUE	reported	GCST90199645	textfile	8200	2	TRUE	NA	0.002496	20.5111	21.8829
large artery stroke		rs34099891	T	G	T	G	-0.08241	0.0047	0.26108	0.2632	FALSE	FALSE	FALSE	1ZJpsl	0.0276	0.8637	outcome	TRUE	reported	textfile	0.017424	2.25e-06	exposure	TRUE	reported	GCST90199645	textfile	8200	2	TRUE	NA	0.002721	22.3639	21.8829
large artery stroke		rs4148714	C	A	C	A	-0.12587	0.0401	0.091303	0.0935	FALSE	FALSE	FALSE	1ZJpsl	0.0427	0.3474	outcome	TRUE	reported	textfile	0.027082	3.36e-06	exposure	TRUE	reported	GCST90199645	textfile	8200	2	TRUE	NA	0.002627	21.5952	21.8829
large artery stroke		rs553719	C	T	C	T	0.147306	-0.0771	0.937921	0.9401	FALSE	FALSE	FALSE	1ZJpsl	0.0607	0.204	outcome	TRUE	reported	textfile	0.032897	7.54e-06	exposure	TRUE	reported	GCST90199645	textfile	8200	2	TRUE	NA	0.002439	20.046	21.8829
large artery stroke		rs5997787	C	T	C	T	0.073555	-0.0217	0.55684	0.5636	FALSE	FALSE	FALSE	1ZJpsl	0.0249	0.3837	outcome	TRUE	reported	textfile	0.015958	4.04e-06	exposure	TRUE	reported	GCST90199645	textfile	8200	2	TRUE	NA	0.002584	21.2403	21.8829
large artery stroke		rs62027288	C	T	C	T	0.075996	-0.038	0.460441	0.4368	FALSE	FALSE	FALSE	1ZJpsl	0.026	0.1436	outcome	TRUE	reported	textfile	0.015625	1.15e-06	exposure	TRUE	reported	GCST90199645	textfile	8200	2	TRUE	NA	0.002877	23.6508	21.8829
large artery stroke		rs73202647	C	T	C	T	-0.10907	0.0815	0.121515	0.1212	FALSE	FALSE	FALSE	1ZJpsl	0.0378	0.03122	outcome	TRUE	reported	textfile	0.023823	4.69e-06	exposure	TRUE	reported	GCST90199645	textfile	8200	2	TRUE	NA	0.00255	20.9564	21.8829
large artery stroke		rs76051019	A	G	A	G	-0.23203	0.0339	0.025834	0.0275	FALSE	FALSE	FALSE	1ZJpsl	0.0875	0.6985	outcome	TRUE	reported	textfile	0.048706	1.9e-06	exposure	TRUE	reported	GCST90199645	textfile	8200	2	TRUE	NA	0.00276	22.6893	21.8829
large artery stroke		rs77082173	T	C	T	C	0.201076	-0.0567	0.030454	0.0342	FALSE	FALSE	FALSE	1ZJpsl	0.0817	0.4878	outcome	TRUE	reported	textfile	0.045344	9.23e-06	exposure	TRUE	reported	GCST90199645	textfile	8200	2	TRUE	NA	0.002392	19.6595	21.8829
large artery stroke	GCST90199762	rs10508366	T	C	T	C	0.078172	0.0177	0.221501	0.2393	FALSE	FALSE	FALSE	WGRr7o	0.0327	0.5891	outcome	TRUE	reported	textfile	0.017617	9.11e-06	exposure	TRUE	reported	GCST90199762	textfile	8176	2	TRUE	NA	0.002402	19.6847	21.8341
large artery stroke		rs10990704	G	A	G	A	0.083421	0.0137	0.197139	0.1755	FALSE	FALSE	FALSE	WGRr7o	0.0342	0.6894	outcome	TRUE	reported	textfile	0.017863	3.01e-06	exposure	TRUE	reported	GCST90199762	textfile	8176	2	TRUE	NA	0.00266	21.8033	21.8341
large artery stroke		rs11712192	A	G	A	G	-0.07747	-0.084	0.212052	0.2132	FALSE	FALSE	FALSE	WGRr7o	0.0335	0.01215	outcome	TRUE	reported	textfile	0.017343	7.94e-06	exposure	TRUE	reported	GCST90199762	textfile	8176	2	TRUE	NA	0.002434	19.9475	21.8341
large artery stroke		rs13015567	G	A	G	A	0.065005	-0.0199	0.490931	0.4798	FALSE	FALSE	FALSE	WGRr7o	0.0256	0.4374	outcome	TRUE	reported	textfile	0.014556	7.98e-06	exposure	TRUE	reported	GCST90199762	textfile	8176	2	TRUE	NA	0.002433	19.9384	21.8341
large artery stroke		rs13188284	A	G	A	G	0.158341	-0.0393	0.04459	0.0436	FALSE	FALSE	FALSE	WGRr7o	0.0856	0.6463	outcome	TRUE	reported	textfile	0.034905	5.72e-06	exposure	TRUE	reported	GCST90199762	textfile	8176	2	TRUE	NA	0.002511	20.5738	21.8341
large artery stroke		rs1342862	T	C	T	C	-0.1354	-0.0416	0.941104	0.9444	FALSE	FALSE	FALSE	WGRr7o	0.0585	0.4769	outcome	TRUE	reported	textfile	0.030138	7.04e-06	exposure	TRUE	reported	GCST90199762	textfile	8176	2	TRUE	NA	0.002462	20.1778	21.8341
large artery stroke		rs143818540	C	A	C	A	0.329364	0.0728	0.010234	0.0152	FALSE	FALSE	FALSE	WGRr7o	0.1546	0.6375	outcome	TRUE	reported	textfile	0.071026	3.53e-06	exposure	TRUE	reported	GCST90199762	textfile	8176	2	TRUE	NA	0.002623	21.4987	21.8341
large artery stroke		rs145280738	T	C	T	C	0.144481	0.0156	0.054265	0.0463	FALSE	FALSE	FALSE	WGRr7o	0.071	0.8263	outcome	TRUE	reported	textfile	0.031481	4.44e-06	exposure	TRUE	reported	GCST90199762	textfile	8176	2	TRUE	NA	0.00257	21.0579	21.8341
large artery stroke		rs145495104	A	C	A	C	-0.21776	-0.0929	0.022291	0.0246	FALSE	FALSE	FALSE	WGRr7o	0.1213	0.4435	outcome	TRUE	reported	textfile	0.047757	5.12e-06	exposure	TRUE	reported	GCST90199762	textfile	8176	2	TRUE	NA	0.002537	20.7874	21.8341
large artery stroke		rs147855120	G	C	G	C	0.318954	0.0782	0.011022	0.0153	FALSE	TRUE	FALSE	WGRr7o	0.1373	0.5688	outcome	TRUE	reported	textfile	0.068269	2.98e-06	exposure	TRUE	reported	GCST90199762	textfile	8176	2	TRUE	NA	0.002663	21.8224	21.8341
large artery stroke		rs150629	T	G	T	G	0.157804	0.1798	0.04595	0.0439	FALSE	FALSE	FALSE	WGRr7o	0.0691	0.009314	outcome	TRUE	reported	textfile	0.034115	3.73e-06	exposure	TRUE	reported	GCST90199762	textfile	8176	2	TRUE	NA	0.00261	21.3918	21.8341
large artery stroke		rs45499402	C	G	C	G	0.101185	-0.0289	0.109273	0.1052	FALSE	TRUE	FALSE	WGRr7o	0.0403	0.4744	outcome	TRUE	reported	textfile	0.02278	8.92e-06	exposure	TRUE	reported	GCST90199762	textfile	8176	2	TRUE	NA	0.002407	19.7258	21.8341
large artery stroke		rs56845794	T	C	T	C	0.082882	0.0272	0.181796	0.1835	FALSE	FALSE	FALSE	WGRr7o	0.0324	0.3996	outcome	TRUE	reported	textfile	0.018505	7.5e-06	exposure	TRUE	reported	GCST90199762	textfile	8176	2	TRUE	NA	0.002448	20.0558	21.8341
large artery stroke		rs62153182	G	C	G	C	-0.09577	-0.0313	0.171593	0.1678	FALSE	TRUE	FALSE	WGRr7o	0.033	0.3434	outcome	TRUE	reported	textfile	0.018872	3.88e-07	exposure	TRUE	reported	GCST90199762	textfile	8176	2	TRUE	NA	0.00314	25.7466	21.8341
large artery stroke		rs62191027	C	T	C	T	-0.13293	-0.0754	0.067962	0.0733	FALSE	FALSE	FALSE	WGRr7o	0.0657	0.2514	outcome	TRUE	reported	textfile	0.02811	2.26e-06	exposure	TRUE	reported	GCST90199762	textfile	8176	2	TRUE	NA	0.002728	22.3569	21.8341
large artery stroke		rs651578	C	T	C	T	0.108058	0.0803	0.23977	0.2309	FALSE	FALSE	FALSE	WGRr7o	0.0293	0.006189	outcome	TRUE	reported	textfile	0.01669	9.52e-11	exposure	TRUE	reported	GCST90199762	textfile	8176	2	TRUE	NA	0.005101	41.9073	21.8341
large artery stroke		rs7203642	G	A	G	A	-0.0895	-0.0272	0.190269	0.1912	FALSE	FALSE	FALSE	WGRr7o	0.032	0.3942	outcome	TRUE	reported	textfile	0.018184	8.57e-07	exposure	TRUE	reported	GCST90199762	textfile	8176	2	TRUE	NA	0.002954	24.2188	21.8341
large artery stroke		rs72815298	A	G	A	G	0.125715	0.0034	0.069607	0.0793	FALSE	FALSE	FALSE	WGRr7o	0.047	0.9426	outcome	TRUE	reported	textfile	0.02843	9.78e-06	exposure	TRUE	reported	GCST90199762	textfile	8176	2	TRUE	NA	0.002386	19.5485	21.8341
large artery stroke		rs72972215	G	A	G	A	-0.14705	-0.0299	0.053297	0.0573	FALSE	FALSE	FALSE	WGRr7o	0.0561	0.5937	outcome	TRUE	reported	textfile	0.031618	3.3e-06	exposure	TRUE	reported	GCST90199762	textfile	8176	2	TRUE	NA	0.002639	21.6258	21.8341
large artery stroke		rs73202145	A	C	A	C	0.108257	0.0386	0.117526	0.1341	FALSE	FALSE	FALSE	WGRr7o	0.0425	0.3638	outcome	TRUE	reported	textfile	0.022872	2.21e-06	exposure	TRUE	reported	GCST90199762	textfile	8176	2	TRUE	NA	0.002733	22.397	21.8341
large artery stroke		rs7531202	C	A	C	A	0.063792	0.031	0.56601	0.5742	FALSE	FALSE	FALSE	WGRr7o	0.0253	0.2211	outcome	TRUE	reported	textfile	0.014286	7.99e-06	exposure	TRUE	reported	GCST90199762	textfile	8176	2	TRUE	NA	0.002433	19.9358	21.8341
large artery stroke		rs757002	G	A	G	A	-0.11124	0.0328	0.090725	0.1013	FALSE	FALSE	FALSE	WGRr7o	0.0478	0.4927	outcome	TRUE	reported	textfile	0.024797	7.26e-06	exposure	TRUE	reported	GCST90199762	textfile	8176	2	TRUE	NA	0.002455	20.119	21.8341
large artery stroke		rs7654754	A	G	A	G	0.066545	-0.0186	0.525055	0.5185	FALSE	FALSE	FALSE	WGRr7o	0.0241	0.4398	outcome	TRUE	reported	textfile	0.014242	2.97e-06	exposure	TRUE	reported	GCST90199762	textfile	8176	2	TRUE	NA	0.002663	21.8275	21.8341
large artery stroke		rs76557465	T	G	T	G	-0.18505	-0.0232	0.032727	0.0352	FALSE	FALSE	FALSE	WGRr7o	0.0779	0.7658	outcome	TRUE	reported	textfile	0.040054	3.84e-06	exposure	TRUE	reported	GCST90199762	textfile	8176	2	TRUE	NA	0.002604	21.3392	21.8341
large artery stroke		rs7788070	C	T	C	T	0.104794	-0.0194	0.897959	0.8933	FALSE	FALSE	FALSE	WGRr7o	0.0416	0.6411	outcome	TRUE	reported	textfile	0.023542	8.54e-06	exposure	TRUE	reported	GCST90199762	textfile	8176	2	TRUE	NA	0.002418	19.8091	21.8341
large artery stroke		rs79574620	T	C	T	C	0.161211	0.0161	0.040125	0.043	FALSE	FALSE	FALSE	WGRr7o	0.0866	0.8523	outcome	TRUE	reported	textfile	0.036126	8.1e-06	exposure	TRUE	reported	GCST90199762	textfile	8176	2	TRUE	NA	0.00243	19.9088	21.8341
large artery stroke		rs9649366	G	A	G	A	0.179925	0.016	0.034309	0.0409	FALSE	FALSE	FALSE	WGRr7o	0.077	0.8355	outcome	TRUE	reported	textfile	0.039916	6.56e-06	exposure	TRUE	reported	GCST90199762	textfile	8176	2	TRUE	NA	0.002479	20.3135	21.8341
large artery stroke	GCST90199764	rs11110758	C	G	C	G	0.0753	0.0176	0.265796	0.2722	FALSE	TRUE	FALSE	3hoYaC	0.0275	0.5225	outcome	TRUE	reported	textfile	0.016019	2.59e-06	exposure	TRUE	reported	GCST90199764	textfile	8210	2	TRUE	NA	0.002684	22.0901	22.089
large artery stroke		rs11803990	G	C	G	C	0.122385	0.009	0.074488	0.0854	FALSE	TRUE	FALSE	3hoYaC	0.0482	0.8518	outcome	TRUE	reported	textfile	0.026866	5.23e-06	exposure	TRUE	reported	GCST90199764	textfile	8210	2	TRUE	NA	0.002521	20.746	22.089
large artery stroke		rs12791153	T	A	T	A	-0.12454	-0.0622	0.074634	0.084	FALSE	TRUE	FALSE	3hoYaC	0.0497	0.2109	outcome	TRUE	reported	textfile	0.026971	3.88e-06	exposure	TRUE	reported	GCST90199764	textfile	8210	2	TRUE	NA	0.002591	21.3184	22.089
large artery stroke		rs144715999	T	C	T	C	-0.17089	0.0526	0.046194	0.0513	FALSE	FALSE	FALSE	3hoYaC	0.0821	0.522	outcome	TRUE	reported	textfile	0.034503	7.31e-07	exposure	TRUE	reported	GCST90199764	textfile	8210	2	TRUE	NA	0.002979	24.5264	22.089
large artery stroke		rs145979074	T	C	T	C	0.353517	0.0414	0.009186	0.0113	FALSE	FALSE	FALSE	3hoYaC	0.255	0.8709	outcome	TRUE	reported	textfile	0.074216	1.9e-06	exposure	TRUE	reported	GCST90199764	textfile	8210	2	TRUE	NA	0.002756	22.684	22.089
large artery stroke		rs149350392	T	C	T	C	0.220663	0.0582	0.021607	0.0223	FALSE	FALSE	FALSE	3hoYaC	0.1313	0.6576	outcome	TRUE	reported	textfile	0.049109	7.01e-06	exposure	TRUE	reported	GCST90199764	textfile	8210	2	TRUE	NA	0.002453	20.1852	22.089
large artery stroke		rs150015679	C	G	C	G	0.195403	0.1019	0.028121	0.0301	FALSE	TRUE	FALSE	3hoYaC	0.0816	0.2117	outcome	TRUE	reported	textfile	0.042739	4.83e-06	exposure	TRUE	reported	GCST90199764	textfile	8210	2	TRUE	NA	0.00254	20.8981	22.089
large artery stroke		rs150370225	A	G	A	G	-0.26978	0.0675	0.013911	0.0149	FALSE	FALSE	FALSE	3hoYaC	0.1332	0.6124	outcome	TRUE	reported	textfile	0.06091	9.46e-06	exposure	TRUE	reported	GCST90199764	textfile	8210	2	TRUE	NA	0.002384	19.6131	22.089
large artery stroke		rs2128866	T	G	T	G	-0.06469	-0.0404	0.391683	0.3912	FALSE	FALSE	FALSE	3hoYaC	0.0253	0.1107	outcome	TRUE	reported	textfile	0.014533	8.55e-06	exposure	TRUE	reported	GCST90199764	textfile	8210	2	TRUE	NA	0.002407	19.8068	22.089
large artery stroke		rs2304535	A	C	A	C	0.308373	0.3996	0.011832	0.0161	FALSE	FALSE	FALSE	3hoYaC	0.1079	0.000212	outcome	TRUE	reported	textfile	0.065536	2.53e-06	exposure	TRUE	reported	GCST90199764	textfile	8210	2	TRUE	NA	0.00269	22.1354	22.089
large artery stroke		rs28540578	C	G	C	G	0.205256	0.2655	0.025214	0.03	FALSE	TRUE	FALSE	3hoYaC	0.0939	0.004686	outcome	TRUE	reported	textfile	0.045157	5.48e-06	exposure	TRUE	reported	GCST90199764	textfile	8210	2	TRUE	NA	0.00251	20.6553	22.089
large artery stroke		rs4997081	C	G	C	G	-0.08163	-0.0289	0.191514	0.1921	FALSE	TRUE	FALSE	3hoYaC	0.0313	0.3551	outcome	TRUE	reported	textfile	0.018059	6.17e-06	exposure	TRUE	reported	GCST90199764	textfile	8210	2	TRUE	NA	0.002483	20.4292	22.089
large artery stroke		rs6704782	T	A	T	A	-0.09316	0.0041	0.230577	0.2329	FALSE	TRUE	FALSE	3hoYaC	0.0289	0.8881	outcome	TRUE	reported	textfile	0.016753	2.68e-08	exposure	TRUE	reported	GCST90199764	textfile	8210	2	TRUE	NA	0.003752	30.9159	22.089
large artery stroke		rs72761290	A	C	A	C	0.121595	0.0958	0.075456	0.0928	FALSE	FALSE	FALSE	3hoYaC	0.0481	0.04622	outcome	TRUE	reported	textfile	0.027451	9.45e-06	exposure	TRUE	reported	GCST90199764	textfile	8210	2	TRUE	NA	0.002384	19.6155	22.089
large artery stroke		rs72979812	A	G	A	G	0.243983	0.1005	0.021343	0.0293	FALSE	FALSE	FALSE	3hoYaC	0.0918	0.2739	outcome	TRUE	reported	textfile	0.049013	6.43e-07	exposure	TRUE	reported	GCST90199764	textfile	8210	2	TRUE	NA	0.003009	24.7735	22.089
large artery stroke		rs78307818	A	G	A	G	0.15342	0.0389	0.049523	0.0496	FALSE	FALSE	FALSE	3hoYaC	0.0636	0.5411	outcome	TRUE	reported	textfile	0.032764	2.83e-06	exposure	TRUE	reported	GCST90199764	textfile	8210	2	TRUE	NA	0.002664	21.9217	22.089
large artery stroke		rs9299178	C	T	C	T	-0.0988	-0.0016	0.142041	0.1383	FALSE	FALSE	FALSE	3hoYaC	0.0384	0.9657	outcome	TRUE	reported	textfile	0.020511	1.46e-06	exposure	TRUE	reported	GCST90199764	textfile	8210	2	TRUE	NA	0.002818	23.1985	22.089
large artery stroke	GCST90199841	rs1047891	A	C	A	C	0.092258	-0.0244	0.309605	0.3079	FALSE	FALSE	FALSE	ZLeI8W	0.0287	0.3961	outcome	TRUE	reported	textfile	0.016576	2.61e-08	exposure	TRUE	reported	GCST90199841	textfile	8250	2	TRUE	NA	0.003741	30.9718	66.7015
large artery stroke		rs112344408	A	C	A	C	-0.47499	0.0585	0.059102	0.0598	FALSE	FALSE	FALSE	ZLeI8W	0.0545	0.2827	outcome	TRUE	reported	textfile	0.032061	1.17e-49	exposure	TRUE	reported	GCST90199841	textfile	8250	2	TRUE	NA	0.025916	219.441	66.7015
large artery stroke		rs112506219	C	T	C	T	-0.36794	0.2034	0.009826	0.0183	FALSE	FALSE	FALSE	ZLeI8W	0.1328	0.1255	outcome	TRUE	reported	textfile	0.078176	2.52e-06	exposure	TRUE	reported	GCST90199841	textfile	8250	2	TRUE	NA	0.002678	22.1456	66.7015
large artery stroke		rs113613559	T	C	T	C	0.24005	-0.0756	0.021174	0.024	FALSE	FALSE	FALSE	ZLeI8W	0.104	0.4672	outcome	TRUE	reported	textfile	0.053626	7.59e-06	exposure	TRUE	reported	GCST90199841	textfile	8250	2	TRUE	NA	0.002423	20.0328	66.7015
large artery stroke		rs114338994	G	A	G	A	0.109339	-0.0245	0.11257	0.1204	FALSE	FALSE	FALSE	ZLeI8W	0.0378	0.5179	outcome	TRUE	reported	textfile	0.024216	6.33e-06	exposure	TRUE	reported	GCST90199841	textfile	8250	2	TRUE	NA	0.002465	20.3812	66.7015
large artery stroke		rs118164586	A	G	A	G	-0.26295	0.0929	0.017981	0.0226	FALSE	FALSE	FALSE	ZLeI8W	0.0943	0.3245	outcome	TRUE	reported	textfile	0.057168	4.23e-06	exposure	TRUE	reported	GCST90199841	textfile	8250	2	TRUE	NA	0.002558	21.1508	66.7015
large artery stroke		rs1238143	G	A	G	A	-0.24173	0.0345	0.021887	0.0236	FALSE	FALSE	FALSE	ZLeI8W	0.1005	0.7317	outcome	TRUE	reported	textfile	0.051443	2.62e-06	exposure	TRUE	reported	GCST90199841	textfile	8250	2	TRUE	NA	0.002669	22.0741	66.7015
large artery stroke		rs12536910	T	C	T	C	-0.24697	0.1008	0.020815	0.0329	FALSE	FALSE	FALSE	ZLeI8W	0.09	0.2627	outcome	TRUE	reported	textfile	0.054065	4.92e-06	exposure	TRUE	reported	GCST90199841	textfile	8250	2	TRUE	NA	0.002523	20.8622	66.7015
large artery stroke		rs13000196	G	C	G	C	0.076282	-0.0423	0.722771	0.7293	FALSE	TRUE	FALSE	ZLeI8W	0.0284	0.1367	outcome	TRUE	reported	textfile	0.017186	9.06e-06	exposure	TRUE	reported	GCST90199841	textfile	8250	2	TRUE	NA	0.002382	19.6955	66.7015
large artery stroke		rs13128482	G	A	G	A	0.109957	-0.0453	0.109207	0.1098	FALSE	FALSE	FALSE	ZLeI8W	0.0411	0.2712	outcome	TRUE	reported	textfile	0.024347	6.3e-06	exposure	TRUE	reported	GCST90199841	textfile	8250	2	TRUE	NA	0.002466	20.391	66.7015
large artery stroke		rs141482433	A	G	A	G	-0.32901	0.1111	0.013204	0.018	FALSE	FALSE	FALSE	ZLeI8W	0.1325	0.4019	outcome	TRUE	reported	textfile	0.066415	7.27e-07	exposure	TRUE	reported	GCST90199841	textfile	8250	2	TRUE	NA	0.002966	24.5355	66.7015
large artery stroke		rs1655095	T	C	T	C	-0.07346	0.0027	0.598522	0.6046	FALSE	FALSE	FALSE	ZLeI8W	0.0252	0.9142	outcome	TRUE	reported	textfile	0.016065	4.81e-06	exposure	TRUE	reported	GCST90199841	textfile	8250	2	TRUE	NA	0.002528	20.906	66.7015
large artery stroke		rs191569517	A	C	A	C	0.264226	-0.03	0.017146	0.0138	FALSE	FALSE	FALSE	ZLeI8W	0.1416	0.832	outcome	TRUE	reported	textfile	0.059332	8.45e-06	exposure	TRUE	reported	GCST90199841	textfile	8250	2	TRUE	NA	0.002398	19.8278	66.7015
large artery stroke		rs2098636	A	T	A	T	-0.08526	0.0401	0.288023	0.2951	FALSE	TRUE	FALSE	ZLeI8W	0.0269	0.1357	outcome	TRUE	reported	textfile	0.017045	5.68e-07	exposure	TRUE	reported	GCST90199841	textfile	8250	2	TRUE	NA	0.003023	25.0127	66.7015
large artery stroke		rs2296234	T	C	T	C	-0.08881	0.0676	0.266626	0.2647	FALSE	FALSE	FALSE	ZLeI8W	0.0291	0.02005	outcome	TRUE	reported	textfile	0.017597	4.49e-07	exposure	TRUE	reported	GCST90199841	textfile	8250	2	TRUE	NA	0.003078	25.4671	66.7015
large artery stroke		rs2724417	A	T	A	T	0.183286	-0.027	0.316907	0.3154	FALSE	TRUE	FALSE	ZLeI8W	0.0269	0.3167	outcome	TRUE	reported	textfile	0.016493	1.09e-28	exposure	TRUE	reported	GCST90199841	textfile	8250	2	TRUE	NA	0.014748	123.462	66.7015
large artery stroke		rs2870469	G	A	G	A	0.070949	-0.0042	0.501036	0.5042	FALSE	FALSE	FALSE	ZLeI8W	0.0261	0.8729	outcome	TRUE	reported	textfile	0.01586	7.7e-06	exposure	TRUE	reported	GCST90199841	textfile	8250	2	TRUE	NA	0.00242	20.0063	66.7015
large artery stroke		rs35696786	C	T	C	T	0.10954	0.063	0.121812	0.1272	FALSE	FALSE	FALSE	ZLeI8W	0.0366	0.08539	outcome	TRUE	reported	textfile	0.023388	2.82e-06	exposure	TRUE	reported	GCST90199841	textfile	8250	2	TRUE	NA	0.002652	21.9304	66.7015
large artery stroke		rs4149056	C	T	C	T	0.611847	-0.0662	0.156072	0.16	FALSE	FALSE	FALSE	ZLeI8W	0.0355	0.0622	outcome	TRUE	reported	textfile	0.019827	######	exposure	TRUE	reported	GCST90199841	textfile	8250	2	TRUE	NA	0.103485	952.064	66.7015
large artery stroke		rs4754642	C	T	C	T	0.090712	0.0271	0.182245	0.1953	FALSE	FALSE	FALSE	ZLeI8W	0.0329	0.4104	outcome	TRUE	reported	textfile	0.020331	8.13e-06	exposure	TRUE	reported	GCST90199841	textfile	8250	2	TRUE	NA	0.002407	19.9032	66.7015
large artery stroke		rs4762697	T	A	T	A	0.232217	-0.0162	0.715103	0.7092	FALSE	TRUE	FALSE	ZLeI8W	0.0271	0.5491	outcome	TRUE	reported	textfile	0.016916	6.92e-43	exposure	TRUE	reported	GCST90199841	textfile	8250	2	TRUE	NA	0.022333	188.407	66.7015
large artery stroke		rs4963268	C	T	C	T	-0.08717	0.0164	0.236447	0.1707	FALSE	FALSE	FALSE	ZLeI8W	0.0502	0.7435	outcome	TRUE	reported	textfile	0.018126	1.52e-06	exposure	TRUE	reported	GCST90199841	textfile	8250	2	TRUE	NA	0.002796	23.1226	66.7015
large artery stroke		rs510547	T	C	T	C	-0.09882	0.0375	0.686291	0.6775	FALSE	FALSE	FALSE	ZLeI8W	0.0262	0.1514	outcome	TRUE	reported	textfile	0.016438	1.84e-09	exposure	TRUE	reported	GCST90199841	textfile	8250	2	TRUE	NA	0.004362	36.1313	66.7015
large artery stroke		rs55971546	T	C	T	C	0.210053	-0.0679	0.047397	0.0433	FALSE	FALSE	FALSE	ZLeI8W	0.0745	0.362	outcome	TRUE	reported	textfile	0.03609	5.87e-09	exposure	TRUE	reported	GCST90199841	textfile	8250	2	TRUE	NA	0.004089	33.8675	66.7015
large artery stroke		rs56398830	A	G	A	G	0.344208	-0.0684	0.013041	0.0175	FALSE	FALSE	FALSE	ZLeI8W	0.1486	0.6453	outcome	TRUE	reported	textfile	0.067647	3.61e-07	exposure	TRUE	reported	GCST90199841	textfile	8250	2	TRUE	NA	0.003128	25.8846	66.7015
large artery stroke		rs62422289	C	T	C	T	-0.28912	0.2416	0.014089	0.0183	FALSE	FALSE	FALSE	ZLeI8W	0.1283	0.05957	outcome	TRUE	reported	textfile	0.064499	7.38e-06	exposure	TRUE	reported	GCST90199841	textfile	8250	2	TRUE	NA	0.00243	20.0879	66.7015
large artery stroke		rs6467232	G	A	G	A	0.115257	-0.037	0.895139	0.8676	FALSE	FALSE	FALSE	ZLeI8W	0.041	0.366	outcome	TRUE	reported	textfile	0.025674	7.15e-06	exposure	TRUE	reported	GCST90199841	textfile	8250	2	TRUE	NA	0.002437	20.1482	66.7015
large artery stroke		rs76651220	A	C	A	C	0.180429	-0.0075	0.041266	0.0495	FALSE	FALSE	FALSE	ZLeI8W	0.0773	0.9228	outcome	TRUE	reported	textfile	0.039276	4.35e-06	exposure	TRUE	reported	GCST90199841	textfile	8250	2	TRUE	NA	0.002552	21.099	66.7015
large artery stroke		rs76717658	A	C	A	C	0.265749	0.1959	0.021506	0.0197	FALSE	FALSE	FALSE	ZLeI8W	0.0998	0.04962	outcome	TRUE	reported	textfile	0.05264	4.45e-07	exposure	TRUE	reported	GCST90199841	textfile	8250	2	TRUE	NA	0.00308	25.4804	66.7015
large artery stroke		rs77313693	C	T	C	T	-0.20182	-0.063	0.03326	0.0448	FALSE	FALSE	FALSE	ZLeI8W	0.0717	0.3795	outcome	TRUE	reported	textfile	0.042703	2.29e-06	exposure	TRUE	reported	GCST90199841	textfile	8250	2	TRUE	NA	0.0027	22.3302	66.7015
large artery stroke		rs78228855	G	A	G	A	-0.35697	0.0372	0.009281	0.0124	FALSE	FALSE	FALSE	ZLeI8W	0.1698	0.8265	outcome	TRUE	reported	textfile	0.079911	7.93e-06	exposure	TRUE	reported	GCST90199841	textfile	8250	2	TRUE	NA	0.002413	19.9501	66.7015
large artery stroke		rs79531664	C	T	C	T	0.362463	0.2654	0.01252	0.0162	FALSE	FALSE	FALSE	ZLeI8W	0.1177	0.02419	outcome	TRUE	reported	textfile	0.068889	1.43e-07	exposure	TRUE	reported	GCST90199841	textfile	8250	2	TRUE	NA	0.003344	27.6774	66.7015
large artery stroke	GCST90199949	rs1035864	T	A	T	A	-0.1088	0.0647	0.120577	0.1115	FALSE	TRUE	FALSE	jSNf9c	0.0465	0.1641	outcome	TRUE	reported	textfile	0.024177	6.79e-06	exposure	TRUE	reported	GCST90199949	textfile	8032	2	TRUE	NA	0.002515	20.2456	41.0004
large artery stroke		rs111786381	A	G	A	G	-0.10212	0.0052	0.137052	0.1417	FALSE	FALSE	FALSE	jSNf9c	0.0372	0.8881	outcome	TRUE	reported	textfile	0.023012	9.09e-06	exposure	TRUE	reported	GCST90199949	textfile	8032	2	TRUE	NA	0.002446	19.6883	41.0004
large artery stroke		rs114053587	T	C	T	C	0.395494	0.2963	0.010117	0.0168	FALSE	FALSE	FALSE	jSNf9c	0.1531	0.05292	outcome	TRUE	reported	textfile	0.07923	5.98e-07	exposure	TRUE	reported	GCST90199949	textfile	8032	2	TRUE	NA	0.003093	24.9109	41.0004
large artery stroke		rs11574849	A	G	A	G	-0.1503	-0.0538	0.057052	0.0657	FALSE	FALSE	FALSE	jSNf9c	0.0526	0.3063	outcome	TRUE	reported	textfile	0.033802	8.73e-06	exposure	TRUE	reported	GCST90199949	textfile	8032	2	TRUE	NA	0.002456	19.7667	41.0004
large artery stroke		rs12052246	A	C	A	C	-0.07003	0.0057	0.594811	0.6005	FALSE	FALSE	FALSE	jSNf9c	0.0252	0.8196	outcome	TRUE	reported	textfile	0.015847	9.9e-06	exposure	TRUE	reported	GCST90199949	textfile	8032	2	TRUE	NA	0.002426	19.5258	41.0004
large artery stroke		rs13120687	G	T	G	T	0.141247	-0.0021	0.064713	0.0653	FALSE	FALSE	FALSE	jSNf9c	0.055	0.9698	outcome	TRUE	reported	textfile	0.031667	8.18e-06	exposure	TRUE	reported	GCST90199949	textfile	8032	2	TRUE	NA	0.002471	19.8901	41.0004
large artery stroke		rs144272515	T	C	T	C	0.4316	0.0037	0.039391	0.0402	FALSE	FALSE	FALSE	jSNf9c	0.0894	0.9672	outcome	TRUE	reported	textfile	0.03957	1.07e-27	exposure	TRUE	reported	GCST90199949	textfile	8032	2	TRUE	NA	0.014595	118.937	41.0004
large artery stroke		rs144595711	T	C	T	C	0.333807	0.0639	0.011706	0.0145	FALSE	FALSE	FALSE	jSNf9c	0.1902	0.7369	outcome	TRUE	reported	textfile	0.073161	5.05e-06	exposure	TRUE	reported	GCST90199949	textfile	8032	2	TRUE	NA	0.002585	20.8126	41.0004
large artery stroke		rs16840267	T	C	T	C	0.09475	0.033	0.198245	0.1872	FALSE	FALSE	FALSE	jSNf9c	0.032	0.3034	outcome	TRUE	reported	textfile	0.019507	1.19e-06	exposure	TRUE	reported	GCST90199949	textfile	8032	2	TRUE	NA	0.002929	23.5879	41.0004
large artery stroke		rs191145251	C	T	C	T	-0.21496	0.0963	0.029559	0.0235	FALSE	FALSE	FALSE	jSNf9c	0.0924	0.2971	outcome	TRUE	reported	textfile	0.045972	2.93e-06	exposure	TRUE	reported	GCST90199949	textfile	8032	2	TRUE	NA	0.002715	21.8592	41.0004
large artery stroke		rs2390751	A	T	A	T	0.098783	0.0227	0.16969	0.1664	FALSE	TRUE	FALSE	jSNf9c	0.0364	0.5332	outcome	TRUE	reported	textfile	0.021001	2.55e-06	exposure	TRUE	reported	GCST90199949	textfile	8032	2	TRUE	NA	0.002747	22.1204	41.0004
large artery stroke		rs2467270	T	C	T	C	-0.076	0.0025	0.354496	0.3106	FALSE	FALSE	FALSE	jSNf9c	0.0347	0.943	outcome	TRUE	reported	textfile	0.016475	3.97e-06	exposure	TRUE	reported	GCST90199949	textfile	8032	2	TRUE	NA	0.002642	21.2749	41.0004
large artery stroke		rs344687	G	T	G	T	-0.08167	0.0136	0.241221	0.2328	FALSE	FALSE	FALSE	jSNf9c	0.0297	0.6461	outcome	TRUE	reported	textfile	0.018333	8.4e-06	exposure	TRUE	reported	GCST90199949	textfile	8032	2	TRUE	NA	0.002465	19.8391	41.0004
large artery stroke		rs41285951	T	C	T	C	-0.23568	0.1512	0.022379	0.0234	FALSE	FALSE	FALSE	jSNf9c	0.0961	0.1159	outcome	TRUE	reported	textfile	0.053008	8.74e-06	exposure	TRUE	reported	GCST90199949	textfile	8032	2	TRUE	NA	0.002455	19.7632	41.0004
large artery stroke		rs4363385	C	T	C	T	0.070249	0.0129	0.58997	0.5859	FALSE	FALSE	FALSE	jSNf9c	0.0247	0.6013	outcome	TRUE	reported	textfile	0.015853	9.37e-06	exposure	TRUE	reported	GCST90199949	textfile	8032	2	TRUE	NA	0.002439	19.6308	41.0004
large artery stroke		rs56132269	T	C	T	C	-0.39843	0.0617	0.009015	0.0123	FALSE	FALSE	FALSE	jSNf9c	0.1819	0.7344	outcome	TRUE	reported	textfile	0.081757	1.1e-06	exposure	TRUE	reported	GCST90199949	textfile	8032	2	TRUE	NA	0.002948	23.7439	41.0004
large artery stroke		rs570140	G	A	G	A	-0.09302	0.0243	0.201308	0.2182	FALSE	FALSE	FALSE	jSNf9c	0.0306	0.4274	outcome	TRUE	reported	textfile	0.020294	4.57e-06	exposure	TRUE	reported	GCST90199949	textfile	8032	2	TRUE	NA	0.002609	21.0039	41.0004
large artery stroke		rs62281850	T	C	T	C	0.147467	0.0153	0.071927	0.0671	FALSE	FALSE	FALSE	jSNf9c	0.0533	0.7744	outcome	TRUE	reported	textfile	0.029998	8.84e-07	exposure	TRUE	reported	GCST90199949	textfile	8032	2	TRUE	NA	0.003	24.1602	41.0004
large artery stroke		rs6960916	A	G	A	G	-0.0843	-0.002	0.296195	0.303	FALSE	FALSE	FALSE	jSNf9c	0.0272	0.9402	outcome	TRUE	reported	textfile	0.016958	6.65e-07	exposure	TRUE	reported	GCST90199949	textfile	8032	2	TRUE	NA	0.003068	24.709	41.0004
large artery stroke		rs72737448	A	C	A	C	-0.1457	0.0216	0.061495	0.0637	FALSE	FALSE	FALSE	jSNf9c	0.0608	0.723	outcome	TRUE	reported	textfile	0.032429	7.03e-06	exposure	TRUE	reported	GCST90199949	textfile	8032	2	TRUE	NA	0.002507	20.1797	41.0004
large artery stroke		rs7465260	A	T	A	T	0.549327	0.1591	0.087231	0.0833	FALSE	TRUE	FALSE	jSNf9c	0.0463	0.000589	outcome	TRUE	reported	textfile	0.026888	9.03e-93	exposure	TRUE	reported	GCST90199949	textfile	8032	2	TRUE	NA	0.049399	417.286	41.0004
large artery stroke		rs76703115	C	G	C	G	0.325567	-0.0938	0.012285	0.0142	FALSE	TRUE	FALSE	jSNf9c	0.1771	0.5965	outcome	TRUE	reported	textfile	0.070762	4.21e-06	exposure	TRUE	reported	GCST90199949	textfile	8032	2	TRUE	NA	0.002629	21.1626	41.0004
large artery stroke		rs77652229	A	G	A	G	-0.19617	-0.0634	0.035002	0.0377	FALSE	FALSE	FALSE	jSNf9c	0.0951	0.5046	outcome	TRUE	reported	textfile	0.042813	4.6e-06	exposure	TRUE	reported	GCST90199949	textfile	8032	2	TRUE	NA	0.002607	20.99	41.0004
large artery stroke		rs7806920	G	T	G	T	0.084497	0.0038	0.209994	0.2045	FALSE	FALSE	FALSE	jSNf9c	0.0328	0.9087	outcome	TRUE	reported	textfile	0.019034	9.03e-06	exposure	TRUE	reported	GCST90199949	textfile	8032	2	TRUE	NA	0.002448	19.7023	41.0004
large artery stroke		rs903851	A	G	A	G	-0.07595	-0.0515	0.67379	0.6734	FALSE	FALSE	FALSE	jSNf9c	0.0266	0.05255	outcome	TRUE	reported	textfile	0.016887	6.88e-06	exposure	TRUE	reported	GCST90199949	textfile	8032	2	TRUE	NA	0.002512	20.2216	41.0004
large artery stroke	GCST90199995	rs11136603	G	T	G	T	0.068208	0.0015	0.337661	0.3472	FALSE	FALSE	FALSE	6F0vng	0.0281	0.9577	outcome	TRUE	reported	textfile	0.015426	9.8e-06	exposure	TRUE	reported	GCST90199995	textfile	8124	2	TRUE	NA	0.002401	19.5453	31.1501
large artery stroke		rs111428438	T	C	T	C	-0.16476	0.0493	0.044064	0.0477	FALSE	FALSE	FALSE	6F0vng	0.0694	0.4775	outcome	TRUE	reported	textfile	0.034829	2.24e-06	exposure	TRUE	reported	GCST90199995	textfile	8124	2	TRUE	NA	0.002747	22.3715	31.1501
large artery stroke		rs113976840	A	G	A	G	-0.26396	0.0847	0.015277	0.018	FALSE	FALSE	FALSE	6F0vng	0.1155	0.4633	outcome	TRUE	reported	textfile	0.057487	4.4e-06	exposure	TRUE	reported	GCST90199995	textfile	8124	2	TRUE	NA	0.002589	21.0788	31.1501
large artery stroke		rs12590249	T	A	T	A	-0.16329	0.068	0.042174	0.0568	FALSE	TRUE	FALSE	6F0vng	0.0627	0.2784	outcome	TRUE	reported	textfile	0.035501	4.23e-06	exposure	TRUE	reported	GCST90199995	textfile	8124	2	TRUE	NA	0.002597	21.1503	31.1501
large artery stroke		rs12662965	A	G	A	G	0.103939	-0.073	0.107635	0.1154	FALSE	FALSE	FALSE	6F0vng	0.0408	0.07373	outcome	TRUE	reported	textfile	0.023071	6.63e-06	exposure	TRUE	reported	GCST90199995	textfile	8124	2	TRUE	NA	0.002492	20.2922	31.1501
large artery stroke		rs148904503	T	C	T	C	0.241374	-0.0623	0.018955	0.0201	FALSE	FALSE	FALSE	6F0vng	0.1063	0.5579	outcome	TRUE	reported	textfile	0.05177	3.12e-06	exposure	TRUE	reported	GCST90199995	textfile	8124	2	TRUE	NA	0.002669	21.7331	31.1501
large artery stroke		rs1505614	T	C	T	C	0.067089	0.0122	0.32161	0.3145	FALSE	FALSE	FALSE	6F0vng	0.029	0.6741	outcome	TRUE	reported	textfile	0.015173	9.8e-06	exposure	TRUE	reported	GCST90199995	textfile	8124	2	TRUE	NA	0.002401	19.5448	31.1501
large artery stroke		rs1535	G	A	G	A	0.186621	-0.1038	0.342614	0.3364	FALSE	FALSE	FALSE	6F0vng	0.0271	0.000131	outcome	TRUE	reported	textfile	0.014741	9.84e-37	exposure	TRUE	reported	GCST90199995	textfile	8124	2	TRUE	NA	0.019347	160.238	31.1501
large artery stroke		rs1554600	C	G	C	G	0.217804	0.0706	0.022026	0.0212	FALSE	TRUE	FALSE	6F0vng	0.1007	0.4832	outcome	TRUE	reported	textfile	0.04837	6.7e-06	exposure	TRUE	reported	GCST90199995	textfile	8124	2	TRUE	NA	0.00249	20.2708	31.1501
large artery stroke		rs180855603	A	G	A	G	0.30509	-0.1203	0.010884	0.0116	FALSE	FALSE	FALSE	6F0vng	0.2457	0.6243	outcome	TRUE	reported	textfile	0.068105	7.48e-06	exposure	TRUE	reported	GCST90199995	textfile	8124	2	TRUE	NA	0.002464	20.0628	31.1501
large artery stroke		rs2552212	C	G	C	G	0.079871	0.0095	0.726736	0.7212	FALSE	TRUE	FALSE	6F0vng	0.0329	0.7736	outcome	TRUE	reported	textfile	0.016473	1.24e-06	exposure	TRUE	reported	GCST90199995	textfile	8124	2	TRUE	NA	0.002885	23.502	31.1501
large artery stroke		rs3803757	A	C	A	C	-0.09496	0.0626	0.128746	0.1306	FALSE	FALSE	FALSE	6F0vng	0.0373	0.09289	outcome	TRUE	reported	textfile	0.021191	7.41e-06	exposure	TRUE	reported	GCST90199995	textfile	8124	2	TRUE	NA	0.002466	20.0785	31.1501
large artery stroke		rs438568	G	A	G	A	-0.08171	0.0176	0.614769	0.6135	FALSE	FALSE	FALSE	6F0vng	0.0255	0.489	outcome	TRUE	reported	textfile	0.014562	2.01e-08	exposure	TRUE	reported	GCST90199995	textfile	8124	2	TRUE	NA	0.00386	31.4737	31.1501
large artery stroke		rs458862	C	T	C	T	-0.06624	-0.0233	0.608615	0.61	FALSE	FALSE	FALSE	6F0vng	0.0339	0.4918	outcome	TRUE	reported	textfile	0.014561	5.39e-06	exposure	TRUE	reported	GCST90199995	textfile	8124	2	TRUE	NA	0.002541	20.688	31.1501
large artery stroke		rs4804286	C	G	C	G	-0.11316	-0.0359	0.223385	0.243	FALSE	TRUE	FALSE	6F0vng	0.0349	0.3036	outcome	TRUE	reported	textfile	0.017523	1.06e-10	exposure	TRUE	reported	GCST90199995	textfile	8124	2	TRUE	NA	0.005107	41.6939	31.1501
large artery stroke		rs55672367	T	C	T	C	-0.07493	0.029	0.238924	0.2381	FALSE	FALSE	FALSE	6F0vng	0.0303	0.3378	outcome	TRUE	reported	textfile	0.016811	8.3e-06	exposure	TRUE	reported	GCST90199995	textfile	8124	2	TRUE	NA	0.00244	19.863	31.1501
large artery stroke		rs7160525	A	G	A	G	0.172281	-0.0784	0.163943	0.1599	FALSE	FALSE	FALSE	6F0vng	0.0366	0.03233	outcome	TRUE	reported	textfile	0.018927	8.85e-20	exposure	TRUE	reported	GCST90199995	textfile	8124	2	TRUE	NA	0.010095	82.8305	31.1501
large artery stroke		rs72784204	C	A	C	A	-0.12332	0.0136	0.071941	0.076	FALSE	FALSE	FALSE	6F0vng	0.0495	0.7837	outcome	TRUE	reported	textfile	0.027202	5.81e-06	exposure	TRUE	reported	GCST90199995	textfile	8124	2	TRUE	NA	0.002523	20.5462	31.1501
large artery stroke		rs72853900	A	G	A	G	-0.08427	-0.0512	0.197021	0.1924	FALSE	FALSE	FALSE	6F0vng	0.0345	0.1374	outcome	TRUE	reported	textfile	0.01794	2.64e-06	exposure	TRUE	reported	GCST90199995	textfile	8124	2	TRUE	NA	0.002709	22.0584	31.1501
large artery stroke		rs75028074	A	G	A	G	-0.17869	0.0785	0.03181	0.0435	FALSE	FALSE	FALSE	6F0vng	0.0683	0.2505	outcome	TRUE	reported	textfile	0.040268	9.09e-06	exposure	TRUE	reported	GCST90199995	textfile	8124	2	TRUE	NA	0.002418	19.6879	31.1501
large artery stroke		rs76673557	T	C	T	C	0.156528	0.0996	0.05539	0.0643	FALSE	FALSE	FALSE	6F0vng	0.0523	0.05705	outcome	TRUE	reported	textfile	0.031183	5.17e-07	exposure	TRUE	reported	GCST90199995	textfile	8124	2	TRUE	NA	0.003092	25.1916	31.1501
large artery stroke		rs77913939	C	G	C	G	0.269394	0.0998	0.015897	0.0176	FALSE	TRUE	FALSE	6F0vng	0.1101	0.3649	outcome	TRUE	reported	textfile	0.056409	1.79e-06	exposure	TRUE	reported	GCST90199995	textfile	8124	2	TRUE	NA	0.0028	22.802	31.1501
large artery stroke		rs78721618	C	T	C	T	-0.26499	0.1885	0.01442	0.021	FALSE	FALSE	FALSE	6F0vng	0.1388	0.1745	outcome	TRUE	reported	textfile	0.059624	8.81e-06	exposure	TRUE	reported	GCST90199995	textfile	8124	2	TRUE	NA	0.002426	19.7482	31.1501
large artery stroke	GCST90200008	rs10163567	G	A	G	A	-0.06383	-0.0198	0.389414	0.361	FALSE	FALSE	FALSE	gBXbTf	0.0277	0.4746	outcome	TRUE	reported	textfile	0.014154	6.49e-06	exposure	TRUE	reported	GCST90200008	textfile	8204	2	TRUE	NA	0.002473	20.3334	23.0153
large artery stroke		rs11612557	G	T	G	T	-0.09158	0.0816	0.134977	0.1294	FALSE	FALSE	FALSE	gBXbTf	0.0396	0.03965	outcome	TRUE	reported	textfile	0.01994	4.37e-06	exposure	TRUE	reported	GCST90200008	textfile	8204	2	TRUE	NA	0.002565	21.09	23.0153
large artery stroke		rs12713938	G	T	G	T	0.06363	-0.0144	0.538165	0.5375	FALSE	FALSE	FALSE	gBXbTf	0.0251	0.5669	outcome	TRUE	reported	textfile	0.013888	4.61e-06	exposure	TRUE	reported	GCST90200008	textfile	8204	2	TRUE	NA	0.002552	20.9878	23.0153
large artery stroke		rs13319552	A	G	A	G	-0.098	0.0006	0.142671	0.1412	FALSE	FALSE	FALSE	gBXbTf	0.036	0.9873	outcome	TRUE	reported	textfile	0.019593	5.68e-07	exposure	TRUE	reported	GCST90200008	textfile	8204	2	TRUE	NA	0.00304	25.0124	23.0153
large artery stroke		rs138296028	A	G	A	G	-0.22464	0.2531	0.021938	0.0191	FALSE	FALSE	FALSE	gBXbTf	0.1228	0.03928	outcome	TRUE	reported	textfile	0.047138	1.88e-06	exposure	TRUE	reported	GCST90200008	textfile	8204	2	TRUE	NA	0.002761	22.7054	23.0153
large artery stroke		rs142952905	G	T	G	T	0.291154	0.2989	0.011253	0.0125	FALSE	FALSE	FALSE	gBXbTf	0.1675	0.07444	outcome	TRUE	reported	textfile	0.065323	8.31e-06	exposure	TRUE	reported	GCST90200008	textfile	8204	2	TRUE	NA	0.002416	19.8614	23.0153
large artery stroke		rs144098166	G	A	G	A	0.312132	0.1026	0.010349	0.0125	FALSE	FALSE	FALSE	gBXbTf	0.2261	0.6498	outcome	TRUE	reported	textfile	0.068286	4.86e-06	exposure	TRUE	reported	GCST90200008	textfile	8204	2	TRUE	NA	0.00254	20.8883	23.0153
large artery stroke		rs144247265	C	T	C	T	0.207585	-0.0699	0.022967	0.033	FALSE	FALSE	FALSE	gBXbTf	0.0895	0.4348	outcome	TRUE	reported	textfile	0.045376	4.77e-06	exposure	TRUE	reported	GCST90200008	textfile	8204	2	TRUE	NA	0.002545	20.9238	23.0153
large artery stroke		rs147624142	A	G	A	G	-0.24111	0.0759	0.017155	0.0247	FALSE	FALSE	FALSE	gBXbTf	0.0944	0.4213	outcome	TRUE	reported	textfile	0.052749	4.86e-06	exposure	TRUE	reported	GCST90200008	textfile	8204	2	TRUE	NA	0.00254	20.8876	23.0153
large artery stroke		rs147823653	C	G	C	G	-0.36814	0.0964	0.007634	0.0257	FALSE	TRUE	FALSE	gBXbTf	0.1654	0.5598	outcome	TRUE	reported	textfile	0.079178	3.33e-06	exposure	TRUE	reported	GCST90200008	textfile	8204	2	TRUE	NA	0.002628	21.6126	23.0153
large artery stroke		rs150639732	A	G	A	G	-0.24293	0.2012	0.01635	0.0193	FALSE	FALSE	FALSE	gBXbTf	0.1119	0.07218	outcome	TRUE	reported	textfile	0.054457	8.16e-06	exposure	TRUE	reported	GCST90200008	textfile	8204	2	TRUE	NA	0.00242	19.8952	23.0153
large artery stroke		rs1506925	C	G	C	G	0.10782	-0.051	0.895651	0.8954	FALSE	TRUE	FALSE	gBXbTf	0.041	0.2133	outcome	TRUE	reported	textfile	0.022646	1.93e-06	exposure	TRUE	reported	GCST90200008	textfile	8204	2	TRUE	NA	0.002755	22.6626	23.0153
large artery stroke		rs153408	A	G	A	G	0.067894	-0.0285	0.37756	0.3838	FALSE	FALSE	FALSE	gBXbTf	0.027	0.291	outcome	TRUE	reported	textfile	0.014808	4.54e-06	exposure	TRUE	reported	GCST90200008	textfile	8204	2	TRUE	NA	0.002556	21.0152	23.0153
large artery stroke		rs188221259	G	A	G	A	-0.17618	0.1391	0.036663	0.0424	FALSE	FALSE	FALSE	gBXbTf	0.0682	0.0413	outcome	TRUE	reported	textfile	0.036653	1.54e-06	exposure	TRUE	reported	GCST90200008	textfile	8204	2	TRUE	NA	0.002808	23.0981	23.0153
large artery stroke		rs29543	G	A	G	A	-0.07394	0.0255	0.280108	0.2921	FALSE	FALSE	FALSE	gBXbTf	0.0274	0.353	outcome	TRUE	reported	textfile	0.016042	4.05e-06	exposure	TRUE	reported	GCST90200008	textfile	8204	2	TRUE	NA	0.002583	21.2377	23.0153
large artery stroke		rs35249952	T	C	T	C	-0.09531	0.0105	0.12813	0.1248	FALSE	FALSE	FALSE	gBXbTf	0.0412	0.7998	outcome	TRUE	reported	textfile	0.020463	3.19e-06	exposure	TRUE	reported	GCST90200008	textfile	8204	2	TRUE	NA	0.002638	21.6917	23.0153
large artery stroke		rs4913050	A	C	A	C	-0.13337	0.0664	0.072226	0.0805	FALSE	FALSE	FALSE	gBXbTf	0.0467	0.1553	outcome	TRUE	reported	textfile	0.026763	6.24e-07	exposure	TRUE	reported	GCST90200008	textfile	8204	2	TRUE	NA	0.003018	24.8296	23.0153
large artery stroke		rs56232555	C	G	C	G	0.17408	0.1384	0.032455	0.033	FALSE	TRUE	FALSE	gBXbTf	0.0813	0.08851	outcome	TRUE	reported	textfile	0.038872	7.52e-06	exposure	TRUE	reported	GCST90200008	textfile	8204	2	TRUE	NA	0.002439	20.0504	23.0153
large artery stroke		rs57445671	C	T	C	T	0.114584	-0.0577	0.09751	0.1021	FALSE	FALSE	FALSE	gBXbTf	0.0434	0.1835	outcome	TRUE	reported	textfile	0.023362	9.35e-07	exposure	TRUE	reported	GCST90200008	textfile	8204	2	TRUE	NA	0.002924	24.0508	23.0153
large artery stroke		rs60155418	T	C	T	C	0.148093	-0.0345	0.045042	0.0614	FALSE	FALSE	FALSE	gBXbTf	0.0552	0.5316	outcome	TRUE	reported	textfile	0.033379	9.13e-06	exposure	TRUE	reported	GCST90200008	textfile	8204	2	TRUE	NA	0.002394	19.6802	23.0153
large artery stroke		rs633723	G	A	G	A	0.073094	0.0036	0.321087	0.3172	FALSE	FALSE	FALSE	gBXbTf	0.0274	0.8954	outcome	TRUE	reported	textfile	0.014751	7.22e-07	exposure	TRUE	reported	GCST90200008	textfile	8204	2	TRUE	NA	0.002984	24.5495	23.0153
large artery stroke		rs711977	A	G	A	G	0.067887	-0.0039	0.385837	0.3881	FALSE	FALSE	FALSE	gBXbTf	0.025	0.8748	outcome	TRUE	reported	textfile	0.014071	1.4e-06	exposure	TRUE	reported	GCST90200008	textfile	8204	2	TRUE	NA	0.002829	23.2723	23.0153
large artery stroke		rs73088363	C	G	C	G	0.089102	-0.0146	0.165708	0.1663	FALSE	TRUE	FALSE	gBXbTf	0.0326	0.6543	outcome	TRUE	reported	textfile	0.018447	1.36e-06	exposure	TRUE	reported	GCST90200008	textfile	8204	2	TRUE	NA	0.002836	23.3246	23.0153
large artery stroke		rs73195880	T	C	T	C	-0.16764	0.0148	0.039211	0.0437	FALSE	FALSE	FALSE	gBXbTf	0.0723	0.8374	outcome	TRUE	reported	textfile	0.035388	2.17e-06	exposure	TRUE	reported	GCST90200008	textfile	8204	2	TRUE	NA	0.002728	22.436	23.0153
large artery stroke		rs73226533	T	C	T	C	-0.13128	0.0438	0.064064	0.0698	FALSE	FALSE	FALSE	gBXbTf	0.0531	0.4094	outcome	TRUE	reported	textfile	0.0283	3.5e-06	exposure	TRUE	reported	GCST90200008	textfile	8204	2	TRUE	NA	0.002616	21.5149	23.0153
large artery stroke		rs75063835	A	G	A	G	-0.19082	-0.0056	0.029415	0.0293	FALSE	FALSE	FALSE	gBXbTf	0.0956	0.9533	outcome	TRUE	reported	textfile	0.040448	2.39e-06	exposure	TRUE	reported	GCST90200008	textfile	8204	2	TRUE	NA	0.002706	22.251	23.0153
large artery stroke		rs76083228	G	T	G	T	-0.15105	-0.0828	0.050467	0.0591	FALSE	FALSE	FALSE	gBXbTf	0.0746	0.2666	outcome	TRUE	reported	textfile	0.031527	1.66e-06	exposure	TRUE	reported	GCST90200008	textfile	8204	2	TRUE	NA	0.00279	22.9483	23.0153
large artery stroke		rs7654754	A	G	A	G	0.090889	-0.0186	0.524847	0.5185	FALSE	FALSE	FALSE	gBXbTf	0.0241	0.4398	outcome	TRUE	reported	textfile	0.013729	3.59e-11	exposure	TRUE	reported	GCST90200008	textfile	8204	2	TRUE	NA	0.005313	43.8137	23.0153
large artery stroke		rs77924615	A	G	A	G	-0.10462	0.0062	0.192597	0.1977	FALSE	FALSE	FALSE	gBXbTf	0.0321	0.8471	outcome	TRUE	reported	textfile	0.017709	3.47e-09	exposure	TRUE	reported	GCST90200008	textfile	8204	2	TRUE	NA	0.004236	34.8899	23.0153
large artery stroke		rs79401650	A	G	A	G	-0.14031	0.0765	0.05251	0.0538	FALSE	FALSE	FALSE	gBXbTf	0.0601	0.2027	outcome	TRUE	reported	textfile	0.030797	5.22e-06	exposure	TRUE	reported	GCST90200008	textfile	8204	2	TRUE	NA	0.002524	20.7506	23.0153
large artery stroke		rs9816613	A	T	A	T	-0.08116	0.0287	0.18442	0.1939	FALSE	TRUE	FALSE	gBXbTf	0.0306	0.347	outcome	TRUE	reported	textfile	0.017622	4.11e-06	exposure	TRUE	reported	GCST90200008	textfile	8204	2	TRUE	NA	0.002579	21.2088	23.0153
large artery stroke	GCST90200035	rs10458125	C	A	C	A	-0.17753	-0.0788	0.036718	0.05	FALSE	FALSE	FALSE	YYlAtg	0.072	0.2732	outcome	TRUE	reported	textfile	0.040158	9.83e-06	exposure	TRUE	reported	GCST90200035	textfile	8269	2	TRUE	NA	0.002358	19.5399	25.3062
large artery stroke		rs10816150	A	G	A	G	0.096323	-0.01	0.147584	0.1488	FALSE	FALSE	FALSE	YYlAtg	0.0345	0.772	outcome	TRUE	reported	textfile	0.020972	4.37e-06	exposure	TRUE	reported	GCST90200035	textfile	8269	2	TRUE	NA	0.002545	21.0891	25.3062
large artery stroke		rs113745941	T	G	T	G	-0.17333	-0.0356	0.040981	0.0463	FALSE	FALSE	FALSE	YYlAtg	0.0642	0.5788	outcome	TRUE	reported	textfile	0.037254	3.28e-06	exposure	TRUE	reported	GCST90200035	textfile	8269	2	TRUE	NA	0.002611	21.6417	25.3062
large artery stroke		rs114294882	T	C	T	C	-0.17618	-0.0328	0.03706	0.0357	FALSE	FALSE	FALSE	YYlAtg	0.0802	0.6822	outcome	TRUE	reported	textfile	0.0397	9.09e-06	exposure	TRUE	reported	GCST90200035	textfile	8269	2	TRUE	NA	0.002376	19.6883	25.3062
large artery stroke		rs11591147	T	G	T	G	-0.28755	-0.0914	0.017857	0.0179	FALSE	FALSE	FALSE	YYlAtg	0.1342	0.496	outcome	TRUE	reported	textfile	0.056012	2.84e-07	exposure	TRUE	reported	GCST90200035	textfile	8269	2	TRUE	NA	0.003177	26.3484	25.3062
large artery stroke		rs116004675	T	C	T	C	0.192565	0.0455	0.032022	0.0348	FALSE	FALSE	FALSE	YYlAtg	0.0739	0.5381	outcome	TRUE	reported	textfile	0.042137	4.88e-06	exposure	TRUE	reported	GCST90200035	textfile	8269	2	TRUE	NA	0.002519	20.8794	25.3062
large artery stroke		rs116697924	C	T	C	T	-0.19289	-0.1058	0.030916	0.0306	FALSE	FALSE	FALSE	YYlAtg	0.0824	0.1993	outcome	TRUE	reported	textfile	0.043135	7.76e-06	exposure	TRUE	reported	GCST90200035	textfile	8269	2	TRUE	NA	0.002412	19.9916	25.3062
large artery stroke		rs11693959	C	T	C	T	0.07796	-0.0247	0.266918	0.2684	FALSE	FALSE	FALSE	YYlAtg	0.0305	0.4168	outcome	TRUE	reported	textfile	0.016854	3.73e-06	exposure	TRUE	reported	GCST90200035	textfile	8269	2	TRUE	NA	0.002581	21.3924	25.3062
large artery stroke		rs117204314	C	T	C	T	-0.1727	0.0336	0.047832	0.0544	FALSE	FALSE	FALSE	YYlAtg	0.0614	0.585	outcome	TRUE	reported	textfile	0.034649	6.22e-07	exposure	TRUE	reported	GCST90200035	textfile	8269	2	TRUE	NA	0.002995	24.8358	25.3062
large artery stroke		rs12316258	A	G	A	G	0.074468	-0.0495	0.286131	0.2875	FALSE	FALSE	FALSE	YYlAtg	0.0274	0.07122	outcome	TRUE	reported	textfile	0.016348	5.23e-06	exposure	TRUE	reported	GCST90200035	textfile	8269	2	TRUE	NA	0.002503	20.746	25.3062
large artery stroke		rs12437952	A	C	A	C	0.098321	-0.0011	0.141459	0.1497	FALSE	FALSE	FALSE	YYlAtg	0.0348	0.9756	outcome	TRUE	reported	textfile	0.021201	3.52e-06	exposure	TRUE	reported	GCST90200035	textfile	8269	2	TRUE	NA	0.002594	21.5026	25.3062
large artery stroke		rs12878001	G	T	G	T	-0.18838	-0.0727	0.165331	0.1593	FALSE	FALSE	FALSE	YYlAtg	0.0359	0.04279	outcome	TRUE	reported	textfile	0.019895	2.84e-21	exposure	TRUE	reported	GCST90200035	textfile	8269	2	TRUE	NA	0.010726	89.631	25.3062
large artery stroke		rs138472585	T	C	T	C	0.328224	0.0505	0.012185	0.0132	FALSE	FALSE	FALSE	YYlAtg	0.1584	0.75	outcome	TRUE	reported	textfile	0.068588	1.71e-06	exposure	TRUE	reported	GCST90200035	textfile	8269	2	TRUE	NA	0.002762	22.8947	25.3062
large artery stroke		rs142585295	A	G	A	G	-0.22234	-0.1848	0.023192	0.0207	FALSE	FALSE	FALSE	YYlAtg	0.1123	0.09991	outcome	TRUE	reported	textfile	0.049589	7.34e-06	exposure	TRUE	reported	GCST90200035	textfile	8269	2	TRUE	NA	0.002425	20.0982	25.3062
large artery stroke		rs143978892	T	C	T	C	-0.29043	0.0196	0.016789	0.0358	FALSE	FALSE	FALSE	YYlAtg	0.1107	0.8596	outcome	TRUE	reported	textfile	0.059965	1.28e-06	exposure	TRUE	reported	GCST90200035	textfile	8269	2	TRUE	NA	0.002829	23.452	25.3062
large artery stroke		rs148116147	A	C	A	C	-0.34665	0.0019	0.009573	0.0109	FALSE	FALSE	FALSE	YYlAtg	0.2232	0.9931	outcome	TRUE	reported	textfile	0.076975	6.69e-06	exposure	TRUE	reported	GCST90200035	textfile	8269	2	TRUE	NA	0.002447	20.2762	25.3062
large artery stroke		rs17248720	T	C	T	C	-0.13988	-0.0978	0.112956	0.1152	FALSE	FALSE	FALSE	YYlAtg	0.0406	0.01594	outcome	TRUE	reported	textfile	0.023323	2e-09	exposure	TRUE	reported	GCST90200035	textfile	8269	2	TRUE	NA	0.004331	35.9629	25.3062
large artery stroke		rs17796183	T	C	T	C	0.083778	0.0285	0.220359	0.2255	FALSE	FALSE	FALSE	YYlAtg	0.0303	0.3479	outcome	TRUE	reported	textfile	0.018552	6.3e-06	exposure	TRUE	reported	GCST90200035	textfile	8269	2	TRUE	NA	0.00246	20.3885	25.3062
large artery stroke		rs190712692	A	G	A	G	-0.15071	0.0286	0.057739	0.0314	FALSE	FALSE	FALSE	YYlAtg	0.1085	0.7921	outcome	TRUE	reported	textfile	0.032152	2.77e-06	exposure	TRUE	reported	GCST90200035	textfile	8269	2	TRUE	NA	0.00265	21.966	25.3062
large artery stroke		rs2955752	G	A	G	A	-0.08397	-0.0084	0.806515	0.801	FALSE	FALSE	FALSE	YYlAtg	0.0331	0.7998	outcome	TRUE	reported	textfile	0.018993	9.81e-06	exposure	TRUE	reported	GCST90200035	textfile	8269	2	TRUE	NA	0.002358	19.5431	25.3062
large artery stroke		rs34372981	C	T	C	T	-0.0819	-0.055	0.255527	0.2513	FALSE	FALSE	FALSE	YYlAtg	0.0282	0.05139	outcome	TRUE	reported	textfile	0.017095	1.66e-06	exposure	TRUE	reported	GCST90200035	textfile	8269	2	TRUE	NA	0.002768	22.9463	25.3062
large artery stroke		rs420430	G	T	G	T	0.073242	-0.0193	0.500182	0.5052	FALSE	FALSE	FALSE	YYlAtg	0.0245	0.4309	outcome	TRUE	reported	textfile	0.014898	8.83e-07	exposure	TRUE	reported	GCST90200035	textfile	8269	2	TRUE	NA	0.002914	24.1627	25.3062
large artery stroke		rs56850653	A	G	A	G	0.082173	0.0282	0.299406	0.2876	FALSE	FALSE	FALSE	YYlAtg	0.0284	0.3205	outcome	TRUE	reported	textfile	0.01633	4.85e-07	exposure	TRUE	reported	GCST90200035	textfile	8269	2	TRUE	NA	0.003053	25.3165	25.3062
large artery stroke		rs56996827	T	C	T	C	0.097574	0.0368	0.165043	0.1676	FALSE	FALSE	FALSE	YYlAtg	0.0347	0.2883	outcome	TRUE	reported	textfile	0.02043	1.79e-06	exposure	TRUE	reported	GCST90200035	textfile	8269	2	TRUE	NA	0.002751	22.8054	25.3062
large artery stroke		rs6066667	A	G	A	G	-0.12053	0.0029	0.10815	0.1104	FALSE	FALSE	FALSE	YYlAtg	0.0418	0.9441	outcome	TRUE	reported	textfile	0.024091	5.65e-07	exposure	TRUE	reported	GCST90200035	textfile	8269	2	TRUE	NA	0.003018	25.0234	25.3062
large artery stroke		rs62132803	T	C	T	C	0.08767	-0.0085	0.28264	0.2842	FALSE	FALSE	FALSE	YYlAtg	0.035	0.8082	outcome	TRUE	reported	textfile	0.016535	1.14e-07	exposure	TRUE	reported	GCST90200035	textfile	8269	2	TRUE	NA	0.003388	28.1065	25.3062
large artery stroke		rs6661914	A	G	A	G	-0.06664	0.0005	0.51474	0.5189	FALSE	FALSE	FALSE	YYlAtg	0.0247	0.9836	outcome	TRUE	reported	textfile	0.014941	8.17e-06	exposure	TRUE	reported	GCST90200035	textfile	8269	2	TRUE	NA	0.0024	19.8917	25.3062
large artery stroke		rs7234333	T	C	T	C	-0.09542	-0.057	0.174899	0.1819	FALSE	FALSE	FALSE	YYlAtg	0.0331	0.08475	outcome	TRUE	reported	textfile	0.019721	1.31e-06	exposure	TRUE	reported	GCST90200035	textfile	8269	2	TRUE	NA	0.002823	23.4047	25.3062
large artery stroke		rs74617384	T	A	T	A	0.163314	0.2393	0.071879	0.0664	FALSE	TRUE	FALSE	YYlAtg	0.0526	5.26e-06	outcome	TRUE	reported	textfile	0.028984	1.76e-08	exposure	TRUE	reported	GCST90200035	textfile	8269	2	TRUE	NA	0.003825	31.7405	25.3062
large artery stroke		rs7577494	A	C	A	C	0.074987	0.0196	0.70142	0.7072	FALSE	FALSE	FALSE	YYlAtg	0.0278	0.4818	outcome	TRUE	reported	textfile	0.016403	4.84e-06	exposure	TRUE	reported	GCST90200035	textfile	8269	2	TRUE	NA	0.002521	20.8942	25.3062
large artery stroke		rs9749077	G	T	G	T	0.086743	0.0261	0.460523	0.4539	FALSE	FALSE	FALSE	YYlAtg	0.0286	0.3609	outcome	TRUE	reported	textfile	0.015161	1.06e-08	exposure	TRUE	reported	GCST90200035	textfile	8269	2	TRUE	NA	0.003943	32.7263	25.3062
large artery stroke		rs9822689	A	G	A	G	-0.07295	-0.0379	0.339082	0.322	FALSE	FALSE	FALSE	YYlAtg	0.0263	0.1502	outcome	TRUE	reported	textfile	0.01595	4.79e-06	exposure	TRUE	reported	GCST90200035	textfile	8269	2	TRUE	NA	0.002523	20.9135	25.3062
large artery stroke	GCST90200046	rs11099675	C	T	C	T	-0.09079	-0.0631	0.74805	0.7464	FALSE	FALSE	FALSE	ZcbxXr	0.0293	0.03132	outcome	TRUE	reported	textfile	0.017245	1.4e-07	exposure	TRUE	reported	GCST90200046	textfile	8257	2	TRUE	NA	0.003345	27.7094	34.3334
large artery stroke		rs112035391	A	G	A	G	-0.20031	-0.0158	0.041428	0.0424	FALSE	FALSE	FALSE	ZcbxXr	0.0771	0.8373	outcome	TRUE	reported	textfile	0.037682	1.06e-07	exposure	TRUE	reported	GCST90200046	textfile	8257	2	TRUE	NA	0.003411	28.2516	34.3334
large artery stroke		rs113027086	T	C	T	C	-0.33415	0.0958	0.011092	0.015	FALSE	FALSE	FALSE	ZcbxXr	0.1495	0.5214	outcome	TRUE	reported	textfile	0.071211	2.7e-06	exposure	TRUE	reported	GCST90200046	textfile	8257	2	TRUE	NA	0.00266	22.0137	34.3334
large artery stroke		rs114902735	T	G	T	G	-0.2258	0.0088	0.02292	0.0242	FALSE	FALSE	FALSE	ZcbxXr	0.0902	0.9218	outcome	TRUE	reported	textfile	0.050025	6.37e-06	exposure	TRUE	reported	GCST90200046	textfile	8257	2	TRUE	NA	0.002461	20.3693	34.3334
large artery stroke		rs115372546	T	G	T	G	-0.34074	0.0247	0.013371	0.0193	FALSE	FALSE	FALSE	ZcbxXr	0.1234	0.8415	outcome	TRUE	reported	textfile	0.064181	1.1e-07	exposure	TRUE	reported	GCST90200046	textfile	8257	2	TRUE	NA	0.003402	28.178	34.3334
large artery stroke		rs116206127	C	T	C	T	0.205823	-0.0854	0.029053	0.0283	FALSE	FALSE	FALSE	ZcbxXr	0.089	0.3372	outcome	TRUE	reported	textfile	0.044207	3.23e-06	exposure	TRUE	reported	GCST90200046	textfile	8257	2	TRUE	NA	0.002618	21.6724	34.3334
large artery stroke		rs11628713	T	C	T	C	0.092273	0.0218	0.179139	0.1795	FALSE	FALSE	FALSE	ZcbxXr	0.0325	0.5026	outcome	TRUE	reported	textfile	0.019354	1.86e-06	exposure	TRUE	reported	GCST90200046	textfile	8257	2	TRUE	NA	0.002745	22.7249	34.3334
large artery stroke		rs12530570	A	T	A	T	0.084712	-0.0116	0.789781	0.7878	FALSE	TRUE	FALSE	ZcbxXr	0.0332	0.7269	outcome	TRUE	reported	textfile	0.019125	9.45e-06	exposure	TRUE	reported	GCST90200046	textfile	8257	2	TRUE	NA	0.00237	19.6145	34.3334
large artery stroke		rs13135538	C	G	C	G	0.082905	0.0186	0.208174	0.2184	FALSE	TRUE	FALSE	ZcbxXr	0.0316	0.5557	outcome	TRUE	reported	textfile	0.018471	7.18e-06	exposure	TRUE	reported	GCST90200046	textfile	8257	2	TRUE	NA	0.002434	20.1398	34.3334
large artery stroke		rs13258132	A	G	A	G	0.114467	-0.0026	0.108324	0.107	FALSE	FALSE	FALSE	ZcbxXr	0.0434	0.9518	outcome	TRUE	reported	textfile	0.024145	2.13e-06	exposure	TRUE	reported	GCST90200046	textfile	8257	2	TRUE	NA	0.002715	22.4708	34.3334
large artery stroke		rs142800334	A	G	A	G	0.313539	-0.0405	0.012969	0.0162	FALSE	FALSE	FALSE	ZcbxXr	0.148	0.7844	outcome	TRUE	reported	textfile	0.065813	1.9e-06	exposure	TRUE	reported	GCST90200046	textfile	8257	2	TRUE	NA	0.002741	22.6908	34.3334
large artery stroke		rs1473423	C	T	C	T	-0.08491	-0.0307	0.758029	0.7577	FALSE	FALSE	FALSE	ZcbxXr	0.0288	0.2864	outcome	TRUE	reported	textfile	0.017381	1.03e-06	exposure	TRUE	reported	GCST90200046	textfile	8257	2	TRUE	NA	0.002882	23.8613	34.3334
large artery stroke		rs17145750	T	C	T	C	-0.10867	0.0033	0.154378	0.157	FALSE	FALSE	FALSE	ZcbxXr	0.0358	0.9265	outcome	TRUE	reported	textfile	0.020527	1.2e-07	exposure	TRUE	reported	GCST90200046	textfile	8257	2	TRUE	NA	0.003383	28.0184	34.3334
large artery stroke		rs174546	T	C	T	C	-0.24747	-0.0979	0.338303	0.3355	FALSE	FALSE	FALSE	ZcbxXr	0.0272	0.000316	outcome	TRUE	reported	textfile	0.015488	1.79e-57	exposure	TRUE	reported	GCST90200046	textfile	8257	2	TRUE	NA	0.029995	255.263	34.3334
large artery stroke		rs189178284	G	A	G	A	0.282796	-0.2129	0.014137	0.0169	FALSE	FALSE	FALSE	ZcbxXr	0.1852	0.2503	outcome	TRUE	reported	textfile	0.063307	7.93e-06	exposure	TRUE	reported	GCST90200046	textfile	8257	2	TRUE	NA	0.002411	19.9501	34.3334
large artery stroke		rs193111029	C	T	C	T	0.334028	0.2242	0.010254	0.0131	FALSE	FALSE	FALSE	ZcbxXr	0.1537	0.1447	outcome	TRUE	reported	textfile	0.074045	6.45e-06	exposure	TRUE	reported	GCST90200046	textfile	8257	2	TRUE	NA	0.002459	20.3453	34.3334
large artery stroke		rs3108975	G	A	G	A	-0.12805	0.0505	0.085989	0.0831	FALSE	FALSE	FALSE	ZcbxXr	0.0452	0.2638	outcome	TRUE	reported	textfile	0.026615	1.5e-06	exposure	TRUE	reported	GCST90200046	textfile	8257	2	TRUE	NA	0.002795	23.1406	34.3334
large artery stroke		rs35937064	T	A	T	A	-0.15129	-0.0094	0.054725	0.0561	FALSE	TRUE	FALSE	ZcbxXr	0.0623	0.8801	outcome	TRUE	reported	textfile	0.03337	5.79e-06	exposure	TRUE	reported	GCST90200046	textfile	8257	2	TRUE	NA	0.002483	20.5503	34.3334
large artery stroke		rs3763236	C	T	C	T	0.080587	0.0089	0.504003	0.5043	FALSE	FALSE	FALSE	ZcbxXr	0.0246	0.7167	outcome	TRUE	reported	textfile	0.014813	5.32e-08	exposure	TRUE	reported	GCST90200046	textfile	8257	2	TRUE	NA	0.003572	29.5895	34.3334
large artery stroke		rs56045372	A	C	A	C	-0.26771	0.0061	0.01582	0.0188	FALSE	FALSE	FALSE	ZcbxXr	0.1131	0.9572	outcome	TRUE	reported	textfile	0.059225	6.18e-06	exposure	TRUE	reported	GCST90200046	textfile	8257	2	TRUE	NA	0.002468	20.4273	34.3334
large artery stroke		rs6661669	C	T	C	T	0.071577	-0.0104	0.600785	0.5947	FALSE	FALSE	FALSE	ZcbxXr	0.026	0.6905	outcome	TRUE	reported	textfile	0.015124	2.22e-06	exposure	TRUE	reported	GCST90200046	textfile	8257	2	TRUE	NA	0.002705	22.3918	34.3334
large artery stroke		rs6734073	C	A	C	A	0.07038	-0.0273	0.351669	0.362	FALSE	FALSE	FALSE	ZcbxXr	0.0253	0.2804	outcome	TRUE	reported	textfile	0.015568	6.16e-06	exposure	TRUE	reported	GCST90200046	textfile	8257	2	TRUE	NA	0.002469	20.4323	34.3334
large artery stroke		rs7146861	G	A	G	A	0.335989	-0.0111	0.010062	0.0162	FALSE	FALSE	FALSE	ZcbxXr	0.1661	0.9467	outcome	TRUE	reported	textfile	0.074697	6.86e-06	exposure	TRUE	reported	GCST90200046	textfile	8257	2	TRUE	NA	0.002444	20.2271	34.3334
large artery stroke		rs71516748	G	A	G	A	0.093904	0.0215	0.212613	0.22	FALSE	FALSE	FALSE	ZcbxXr	0.0295	0.4662	outcome	TRUE	reported	textfile	0.018328	3e-07	exposure	TRUE	reported	GCST90200046	textfile	8257	2	TRUE	NA	0.003169	26.2442	34.3334
large artery stroke		rs750546	T	C	T	C	-0.08838	0.014	0.536383	0.5352	FALSE	FALSE	FALSE	ZcbxXr	0.0252	0.5796	outcome	TRUE	reported	textfile	0.014941	3.31e-09	exposure	TRUE	reported	GCST90200046	textfile	8257	2	TRUE	NA	0.00422	34.9812	34.3334
large artery stroke		rs78319869	C	T	C	T	-0.23421	-0.13	0.02122	0.0222	FALSE	FALSE	FALSE	ZcbxXr	0.1052	0.2166	outcome	TRUE	reported	textfile	0.051129	4.63e-06	exposure	TRUE	reported	GCST90200046	textfile	8257	2	TRUE	NA	0.002535	20.9785	34.3334
large artery stroke		rs9379992	A	G	A	G	-0.13695	-0.0304	0.430426	0.444	FALSE	FALSE	FALSE	ZcbxXr	0.0247	0.218	outcome	TRUE	reported	textfile	0.014873	3.32e-20	exposure	TRUE	reported	GCST90200046	textfile	8257	2	TRUE	NA	0.010164	84.7668	34.3334
large artery stroke	GCST90200082	rs10162642	A	G	A	G	-0.12049	0.073	0.209229	0.2081	FALSE	FALSE	FALSE	tbEoYC	0.0304	0.01648	outcome	TRUE	reported	textfile	0.019091	2.77e-10	exposure	TRUE	reported	GCST90200082	textfile	8205	2	TRUE	NA	0.004831	39.8228	54.0257
large artery stroke		rs10180195	C	T	C	T	0.071672	-0.0391	0.568222	0.5696	FALSE	FALSE	FALSE	tbEoYC	0.025	0.1182	outcome	TRUE	reported	textfile	0.015791	5.66e-06	exposure	TRUE	reported	GCST90200082	textfile	8205	2	TRUE	NA	0.002504	20.5949	54.0257
large artery stroke		rs111827738	C	T	C	T	0.153805	0.0927	0.056074	0.066	FALSE	FALSE	FALSE	tbEoYC	0.0542	0.08697	outcome	TRUE	reported	textfile	0.033594	4.69e-06	exposure	TRUE	reported	GCST90200082	textfile	8205	2	TRUE	NA	0.002548	20.956	54.0257
large artery stroke		rs117112830	G	A	G	A	-0.18527	0.0499	0.036115	0.0476	FALSE	FALSE	FALSE	tbEoYC	0.0754	0.5078	outcome	TRUE	reported	textfile	0.041822	9.43e-06	exposure	TRUE	reported	GCST90200082	textfile	8205	2	TRUE	NA	0.002386	19.6191	54.0257
large artery stroke		rs11745394	T	C	T	C	-0.18238	0.0881	0.038382	0.0424	FALSE	FALSE	FALSE	tbEoYC	0.0799	0.2701	outcome	TRUE	reported	textfile	0.040211	5.75e-06	exposure	TRUE	reported	GCST90200082	textfile	8205	2	TRUE	NA	0.002501	20.565	54.0257
large artery stroke		rs12928099	A	C	A	C	-0.09006	-0.0557	0.290402	0.301	FALSE	FALSE	FALSE	tbEoYC	0.0285	0.05067	outcome	TRUE	reported	textfile	0.016956	1.09e-07	exposure	TRUE	reported	GCST90200082	textfile	8205	2	TRUE	NA	0.003426	28.2038	54.0257
large artery stroke		rs139943078	T	G	T	G	-0.22229	-0.1602	0.027212	0.0266	FALSE	FALSE	FALSE	tbEoYC	0.1636	0.3275	outcome	TRUE	reported	textfile	0.047859	3.41e-06	exposure	TRUE	reported	GCST90200082	textfile	8205	2	TRUE	NA	0.002622	21.5674	54.0257
large artery stroke		rs174546	T	C	T	C	0.396042	-0.0979	0.340693	0.3355	FALSE	FALSE	FALSE	tbEoYC	0.0272	0.000316	outcome	TRUE	reported	textfile	0.015728	######	exposure	TRUE	reported	GCST90200082	textfile	8205	2	TRUE	NA	0.071731	633.881	54.0257
large artery stroke		rs17457343	T	C	T	C	-0.23397	0.0449	0.025331	0.0214	FALSE	FALSE	FALSE	tbEoYC	0.1044	0.6675	outcome	TRUE	reported	textfile	0.049104	1.89e-06	exposure	TRUE	reported	GCST90200082	textfile	8205	2	TRUE	NA	0.002759	22.6975	54.0257
large artery stroke		rs1915170	G	A	G	A	-0.10044	-0.0353	0.139427	0.1363	FALSE	FALSE	FALSE	tbEoYC	0.0352	0.3163	outcome	TRUE	reported	textfile	0.02236	7.06e-06	exposure	TRUE	reported	GCST90200082	textfile	8205	2	TRUE	NA	0.002453	20.1727	54.0257
large artery stroke		rs2180795	T	C	T	C	-0.17773	-0.0671	0.953031	0.947	FALSE	FALSE	FALSE	tbEoYC	0.0598	0.2617	outcome	TRUE	reported	textfile	0.036542	1.15e-06	exposure	TRUE	reported	GCST90200082	textfile	8205	2	TRUE	NA	0.002875	23.6483	54.0257
large artery stroke		rs230722	G	T	G	T	0.282596	-0.1291	0.980476	0.9752	FALSE	FALSE	FALSE	tbEoYC	0.0908	0.1549	outcome	TRUE	reported	textfile	0.055384	3.35e-07	exposure	TRUE	reported	GCST90200082	textfile	8205	2	TRUE	NA	0.003163	26.0289	54.0257
large artery stroke		rs261290	C	T	C	T	-0.24565	0.0068	0.655421	0.66	FALSE	FALSE	FALSE	tbEoYC	0.0257	0.7903	outcome	TRUE	reported	textfile	0.016463	2.4e-50	exposure	TRUE	reported	GCST90200082	textfile	8205	2	TRUE	NA	0.026418	222.586	54.0257
large artery stroke		rs4236106	C	T	C	T	-0.08997	0.0702	0.799264	0.8021	FALSE	FALSE	FALSE	tbEoYC	0.0322	0.02905	outcome	TRUE	reported	textfile	0.019477	3.85e-06	exposure	TRUE	reported	GCST90200082	textfile	8205	2	TRUE	NA	0.002594	21.3321	54.0257
large artery stroke		rs483082	T	G	T	G	0.102702	-0.0361	0.223707	0.2205	FALSE	FALSE	FALSE	tbEoYC	0.0314	0.2492	outcome	TRUE	reported	textfile	0.018473	2.7e-08	exposure	TRUE	reported	GCST90200082	textfile	8205	2	TRUE	NA	0.003753	30.9023	54.0257
large artery stroke		rs488490	A	C	A	C	-0.24072	0.0244	0.854224	0.8582	FALSE	FALSE	FALSE	tbEoYC	0.036	0.4978	outcome	TRUE	reported	textfile	0.022043	9.21e-28	exposure	TRUE	reported	GCST90200082	textfile	8205	2	TRUE	NA	0.014326	119.225	54.0257
large artery stroke		rs55716461	T	C	T	C	-0.09098	-0.0183	0.196376	0.1914	FALSE	FALSE	FALSE	tbEoYC	0.0319	0.5647	outcome	TRUE	reported	textfile	0.019507	3.1e-06	exposure	TRUE	reported	GCST90200082	textfile	8205	2	TRUE	NA	0.002644	21.7488	54.0257
large artery stroke		rs61949546	A	C	A	C	-0.1422	0.0602	0.062546	0.0651	FALSE	FALSE	FALSE	tbEoYC	0.0531	0.2572	outcome	TRUE	reported	textfile	0.03163	6.93e-06	exposure	TRUE	reported	GCST90200082	textfile	8205	2	TRUE	NA	0.002457	20.2064	54.0257
large artery stroke		rs6749880	A	C	A	C	0.195862	0.0992	0.032611	0.034	FALSE	FALSE	FALSE	tbEoYC	0.0815	0.2238	outcome	TRUE	reported	textfile	0.043534	6.83e-06	exposure	TRUE	reported	GCST90200082	textfile	8205	2	TRUE	NA	0.002461	20.2363	54.0257
large artery stroke		rs72941170	C	G	C	G	-0.09595	0.0227	0.172808	0.1833	FALSE	TRUE	FALSE	tbEoYC	0.0342	0.5071	outcome	TRUE	reported	textfile	0.020877	4.31e-06	exposure	TRUE	reported	GCST90200082	textfile	8205	2	TRUE	NA	0.002568	21.1179	54.0257
large artery stroke		rs73018280	A	G	A	G	0.32172	0.1224	0.011588	0.0139	FALSE	FALSE	FALSE	tbEoYC	0.1795	0.4952	outcome	TRUE	reported	textfile	0.072079	8.07e-06	exposure	TRUE	reported	GCST90200082	textfile	8205	2	TRUE	NA	0.002422	19.9174	54.0257
large artery stroke		rs74968089	A	G	A	G	0.165093	-0.0116	0.047245	0.063	FALSE	FALSE	FALSE	tbEoYC	0.0569	0.8389	outcome	TRUE	reported	textfile	0.036718	6.91e-06	exposure	TRUE	reported	GCST90200082	textfile	8205	2	TRUE	NA	0.002458	20.2118	54.0257
large artery stroke		rs77073981	G	A	G	A	0.238782	0.0993	0.021959	0.0198	FALSE	FALSE	FALSE	tbEoYC	0.1077	0.3566	outcome	TRUE	reported	textfile	0.052604	5.64e-06	exposure	TRUE	reported	GCST90200082	textfile	8205	2	TRUE	NA	0.002505	20.6	54.0257
large artery stroke		rs77391663	A	G	A	G	-0.09058	0.0588	0.182014	0.187	FALSE	FALSE	FALSE	tbEoYC	0.0309	0.057	outcome	TRUE	reported	textfile	0.020091	6.52e-06	exposure	TRUE	reported	GCST90200082	textfile	8205	2	TRUE	NA	0.002471	20.3232	54.0257
large artery stroke		rs77510307	T	C	T	C	-0.16332	0.0039	0.047645	0.0459	FALSE	FALSE	FALSE	tbEoYC	0.0706	0.9558	outcome	TRUE	reported	textfile	0.036082	6e-06	exposure	TRUE	reported	GCST90200082	textfile	8205	2	TRUE	NA	0.002491	20.4839	54.0257
large artery stroke		rs7782319	G	A	G	A	-0.07589	-0.0103	0.380402	0.4023	FALSE	FALSE	FALSE	tbEoYC	0.0252	0.6827	outcome	TRUE	reported	textfile	0.016481	4.13e-06	exposure	TRUE	reported	GCST90200082	textfile	8205	2	TRUE	NA	0.002577	21.197	54.0257
large artery stroke		rs829705	C	T	C	T	-0.07429	0.0247	0.635947	0.5869	FALSE	FALSE	FALSE	tbEoYC	0.0278	0.375	outcome	TRUE	reported	textfile	0.016195	4.5e-06	exposure	TRUE	reported	GCST90200082	textfile	8205	2	TRUE	NA	0.002558	21.0355	54.0257
large artery stroke		rs964184	C	G	C	G	-0.12089	0.006	0.869039	0.8437	FALSE	TRUE	FALSE	tbEoYC	0.0373	0.872	outcome	TRUE	reported	textfile	0.022874	1.26e-07	exposure	TRUE	reported	GCST90200082	textfile	8205	2	TRUE	NA	0.003393	27.9265	54.0257
large artery stroke		rs983106	T	C	T	C	-0.07868	0.0048	0.273131	0.279	FALSE	FALSE	FALSE	tbEoYC	0.0273	0.8619	outcome	TRUE	reported	textfile	0.017619	7.98e-06	exposure	TRUE	reported	GCST90200082	textfile	8205	2	TRUE	NA	0.002425	19.9384	54.0257
large artery stroke	GCST90200094	rs10214728	T	C	T	C	-0.13844	0.0507	0.065283	0.0641	FALSE	FALSE	FALSE	k4A2LS	0.0522	0.3321	outcome	TRUE	reported	textfile	0.030646	6.26e-06	exposure	TRUE	reported	GCST90200094	textfile	8089	2	TRUE	NA	0.002517	20.403	22.9558
large artery stroke		rs10509168	C	T	C	T	0.066853	0.0562	0.528999	0.5251	FALSE	FALSE	FALSE	k4A2LS	0.0247	0.02297	outcome	TRUE	reported	textfile	0.015115	9.73e-06	exposure	TRUE	reported	GCST90200094	textfile	8089	2	TRUE	NA	0.002413	19.5586	22.9558
large artery stroke		rs114665461	A	G	A	G	-0.17085	0.013	0.0411	0.0433	FALSE	FALSE	FALSE	k4A2LS	0.0663	0.8451	outcome	TRUE	reported	textfile	0.038409	8.66e-06	exposure	TRUE	reported	GCST90200094	textfile	8089	2	TRUE	NA	0.00244	19.7806	22.9558
large artery stroke		rs115475653	G	A	G	A	-0.24805	-0.0783	0.022334	0.022	FALSE	FALSE	FALSE	k4A2LS	0.1013	0.4396	outcome	TRUE	reported	textfile	0.051161	1.25e-06	exposure	TRUE	reported	GCST90200094	textfile	8089	2	TRUE	NA	0.002898	23.5004	22.9558
large artery stroke		rs12414218	A	G	A	G	-0.09537	-0.0495	0.376245	0.3866	FALSE	FALSE	FALSE	k4A2LS	0.0252	0.04969	outcome	TRUE	reported	textfile	0.015822	1.66e-09	exposure	TRUE	reported	GCST90200094	textfile	8089	2	TRUE	NA	0.004472	36.326	22.9558
large artery stroke		rs13227023	A	G	A	G	-0.12557	-0.0471	0.088954	0.0933	FALSE	FALSE	FALSE	k4A2LS	0.0456	0.3018	outcome	TRUE	reported	textfile	0.026741	2.66e-06	exposure	TRUE	reported	GCST90200094	textfile	8089	2	TRUE	NA	0.002719	22.0448	22.9558
large artery stroke		rs139448719	A	G	A	G	0.163133	0.1248	0.052592	0.0513	FALSE	FALSE	FALSE	k4A2LS	0.0585	0.03288	outcome	TRUE	reported	textfile	0.033857	1.45e-06	exposure	TRUE	reported	GCST90200094	textfile	8089	2	TRUE	NA	0.002862	23.2101	22.9558
large artery stroke		rs139754472	T	C	T	C	0.367963	0.043	0.009688	0.0128	FALSE	FALSE	FALSE	k4A2LS	0.1774	0.8084	outcome	TRUE	reported	textfile	0.077487	2.05e-06	exposure	TRUE	reported	GCST90200094	textfile	8089	2	TRUE	NA	0.00278	22.5444	22.9558
large artery stroke		rs140229512	T	A	T	A	0.137821	-0.0089	0.062943	0.0538	FALSE	TRUE	FALSE	k4A2LS	0.0711	0.9004	outcome	TRUE	reported	textfile	0.031189	9.92e-06	exposure	TRUE	reported	GCST90200094	textfile	8089	2	TRUE	NA	0.002408	19.5218	22.9558
large artery stroke		rs1405100	A	C	A	C	-0.0982	-0.0067	0.853159	0.8482	FALSE	FALSE	FALSE	k4A2LS	0.0343	0.8454	outcome	TRUE	reported	textfile	0.021438	4.64e-06	exposure	TRUE	reported	GCST90200094	textfile	8089	2	TRUE	NA	0.002587	20.9752	22.9558
large artery stroke		rs1468626	C	T	C	T	-0.07538	-0.0204	0.525667	0.535	FALSE	FALSE	FALSE	k4A2LS	0.0255	0.4245	outcome	TRUE	reported	textfile	0.015861	2.01e-06	exposure	TRUE	reported	GCST90200094	textfile	8089	2	TRUE	NA	0.002785	22.5834	22.9558
large artery stroke		rs187825435	G	A	G	A	0.272483	-0.026	0.015362	0.0261	FALSE	FALSE	FALSE	k4A2LS	0.1015	0.7979	outcome	TRUE	reported	textfile	0.061563	9.6e-06	exposure	TRUE	reported	GCST90200094	textfile	8089	2	TRUE	NA	0.002416	19.5854	22.9558
large artery stroke		rs2016106	A	G	A	G	-0.07559	-0.023	0.514093	0.5408	FALSE	FALSE	FALSE	k4A2LS	0.0278	0.4076	outcome	TRUE	reported	textfile	0.015685	1.44e-06	exposure	TRUE	reported	GCST90200094	textfile	8089	2	TRUE	NA	0.002863	23.2189	22.9558
large artery stroke		rs2336850	A	G	A	G	-0.28208	-0.248	0.014837	0.0172	FALSE	FALSE	FALSE	k4A2LS	0.1652	0.1333	outcome	TRUE	reported	textfile	0.062944	7.41e-06	exposure	TRUE	reported	GCST90200094	textfile	8089	2	TRUE	NA	0.002477	20.0784	22.9558
large artery stroke		rs34049928	G	C	G	C	0.191647	0.0941	0.034483	0.0386	FALSE	TRUE	FALSE	k4A2LS	0.0731	0.1981	outcome	TRUE	reported	textfile	0.04103	3e-06	exposure	TRUE	reported	GCST90200094	textfile	8089	2	TRUE	NA	0.00269	21.8116	22.9558
large artery stroke		rs35956182	A	G	A	G	-0.35153	0.043	0.009465	0.0117	FALSE	FALSE	FALSE	k4A2LS	0.1491	0.7728	outcome	TRUE	reported	textfile	0.078237	7.02e-06	exposure	TRUE	reported	GCST90200094	textfile	8089	2	TRUE	NA	0.00249	20.1838	22.9558
large artery stroke		rs4294667	T	G	T	G	-0.09449	-0.0056	0.829134	0.8172	FALSE	FALSE	FALSE	k4A2LS	0.0448	0.9005	outcome	TRUE	reported	textfile	0.02015	2.74e-06	exposure	TRUE	reported	GCST90200094	textfile	8089	2	TRUE	NA	0.002711	21.9844	22.9558
large artery stroke		rs513107	G	A	G	A	-0.07015	-0.0268	0.544127	0.5579	FALSE	FALSE	FALSE	k4A2LS	0.0258	0.3	outcome	TRUE	reported	textfile	0.015846	9.54e-06	exposure	TRUE	reported	GCST90200094	textfile	8089	2	TRUE	NA	0.002417	19.5956	22.9558
large artery stroke		rs73143004	C	A	C	A	0.136203	0.0383	0.063344	0.0662	FALSE	FALSE	FALSE	k4A2LS	0.0601	0.5245	outcome	TRUE	reported	textfile	0.030819	9.9e-06	exposure	TRUE	reported	GCST90200094	textfile	8089	2	TRUE	NA	0.002409	19.5263	22.9558
large artery stroke		rs75017029	C	T	C	T	-0.22779	0.0267	0.024232	0.0191	FALSE	FALSE	FALSE	k4A2LS	0.1318	0.8394	outcome	TRUE	reported	textfile	0.049035	3.39e-06	exposure	TRUE	reported	GCST90200094	textfile	8089	2	TRUE	NA	0.002661	21.5742	22.9558
large artery stroke		rs75142236	T	C	T	C	0.111935	0.0191	0.113702	0.1149	FALSE	FALSE	FALSE	k4A2LS	0.0405	0.6382	outcome	TRUE	reported	textfile	0.023848	2.68e-06	exposure	TRUE	reported	GCST90200094	textfile	8089	2	TRUE	NA	0.002716	22.0262	22.9558
large artery stroke		rs78069175	T	C	T	C	-0.32608	-0.1838	0.011443	0.0155	FALSE	FALSE	FALSE	k4A2LS	0.1634	0.2606	outcome	TRUE	reported	textfile	0.0707	3.98e-06	exposure	TRUE	reported	GCST90200094	textfile	8089	2	TRUE	NA	0.002623	21.2669	22.9558
large artery stroke		rs8047170	G	A	G	A	0.273777	0.1795	0.01778	0.0199	FALSE	FALSE	FALSE	k4A2LS	0.1289	0.1636	outcome	TRUE	reported	textfile	0.056789	1.43e-06	exposure	TRUE	reported	GCST90200094	textfile	8089	2	TRUE	NA	0.002865	23.2362	22.9558
large artery stroke		rs8050812	C	T	C	T	-0.11776	0.0386	0.731715	0.7222	FALSE	FALSE	FALSE	k4A2LS	0.0279	0.1655	outcome	TRUE	reported	textfile	0.017286	9.57e-12	exposure	TRUE	reported	GCST90200094	textfile	8089	2	TRUE	NA	0.005705	46.403	22.9558
large artery stroke	GCST90200162	rs10250888	A	T	A	T	0.262874	0.0144	0.026218	0.0273	FALSE	TRUE	FALSE	HQ5P8P	0.0901	0.8731	outcome	TRUE	reported	textfile	0.057953	5.73e-06	exposure	TRUE	reported	GCST90200162	textfile	5371	2	TRUE	NA	0.003816	20.5676	21.05
large artery stroke		rs10798793	G	C	G	C	0.083109	0.0152	0.492624	0.4863	FALSE	TRUE	TRUE	HQ5P8P	0.0248	0.5395	outcome	TRUE	reported	textfile	0.018639	8.24e-06	exposure	TRUE	reported	GCST90200162	textfile	5371	2	FALSE	NA	0.003688	19.8746	21.05
large artery stroke		rs112293742	T	C	T	C	0.139086	0.001	0.103513	0.1045	FALSE	FALSE	FALSE	HQ5P8P	0.0404	0.9795	outcome	TRUE	reported	textfile	0.030932	6.91e-06	exposure	TRUE	reported	GCST90200162	textfile	5371	2	TRUE	NA	0.00375	20.2111	21.05
large artery stroke		rs113804442	T	C	T	C	0.460991	0.169	0.008249	0.0114	FALSE	FALSE	FALSE	HQ5P8P	0.2482	0.4958	outcome	TRUE	reported	textfile	0.104297	9.87e-06	exposure	TRUE	reported	GCST90200162	textfile	5371	2	TRUE	NA	0.003624	19.529	21.05
large artery stroke		rs117958693	C	T	C	T	-0.37158	0.1336	0.013788	0.0207	FALSE	FALSE	FALSE	HQ5P8P	0.1163	0.2507	outcome	TRUE	reported	textfile	0.08031	3.71e-06	exposure	TRUE	reported	GCST90200162	textfile	5371	2	TRUE	NA	0.00397	21.3989	21.05
large artery stroke		rs11869451	A	G	A	G	-0.17953	0.126	0.058675	0.0636	FALSE	FALSE	FALSE	HQ5P8P	0.0553	0.02273	outcome	TRUE	reported	textfile	0.040108	7.6e-06	exposure	TRUE	reported	GCST90200162	textfile	5371	2	TRUE	NA	0.003716	20.0275	21.05
large artery stroke		rs12908137	G	T	G	T	-0.0867	0.0173	0.472462	0.4714	FALSE	FALSE	FALSE	HQ5P8P	0.025	0.4895	outcome	TRUE	reported	textfile	0.01903	5.22e-06	exposure	TRUE	reported	GCST90200162	textfile	5371	2	TRUE	NA	0.00385	20.7479	21.05
large artery stroke		rs139397159	A	G	A	G	-0.50724	0.2567	0.007864	0.0107	FALSE	FALSE	FALSE	HQ5P8P	0.2008	0.2011	outcome	TRUE	reported	textfile	0.10668	1.99e-06	exposure	TRUE	reported	GCST90200162	textfile	5371	2	TRUE	NA	0.004192	22.5996	21.05
large artery stroke		rs145528960	A	G	A	G	0.181138	-0.0029	0.056885	0.0553	FALSE	FALSE	FALSE	HQ5P8P	0.0635	0.9631	outcome	TRUE	reported	textfile	0.040955	9.74e-06	exposure	TRUE	reported	GCST90200162	textfile	5371	2	TRUE	NA	0.003629	19.5541	21.05
large artery stroke		rs147000266	T	C	T	C	0.229515	0.0624	0.033364	0.0388	FALSE	FALSE	FALSE	HQ5P8P	0.067	0.352	outcome	TRUE	reported	textfile	0.051708	9.05e-06	exposure	TRUE	reported	GCST90200162	textfile	5371	2	TRUE	NA	0.003655	19.6946	21.05
large artery stroke		rs149076654	A	G	A	G	0.34391	-0.3571	0.01706	0.0191	FALSE	FALSE	FALSE	HQ5P8P	0.1293	0.005737	outcome	TRUE	reported	textfile	0.072343	2e-06	exposure	TRUE	reported	GCST90200162	textfile	5371	2	TRUE	NA	0.00419	22.591	21.05
large artery stroke		rs184192147	G	A	G	A	0.591804	-0.154	0.007378	0.0177	FALSE	FALSE	FALSE	HQ5P8P	0.1887	0.4143	outcome	TRUE	reported	textfile	0.109884	7.22e-08	exposure	TRUE	reported	GCST90200162	textfile	5371	2	TRUE	NA	0.005371	28.9951	21.05
large artery stroke		rs35492365	A	G	A	G	-0.27101	-0.0017	0.026455	0.0288	FALSE	FALSE	FALSE	HQ5P8P	0.1062	0.9869	outcome	TRUE	reported	textfile	0.059471	5.19e-06	exposure	TRUE	reported	GCST90200162	textfile	5371	2	TRUE	NA	0.003852	20.7594	21.05
large artery stroke		rs4769620	C	T	C	T	-0.11047	0.0484	0.8123	0.8097	FALSE	FALSE	FALSE	HQ5P8P	0.0321	0.1313	outcome	TRUE	reported	textfile	0.024217	5.07e-06	exposure	TRUE	reported	GCST90200162	textfile	5371	2	TRUE	NA	0.003859	20.8015	21.05
large artery stroke		rs4810550	T	C	T	C	0.092194	-0.0011	0.316144	0.3106	FALSE	FALSE	FALSE	HQ5P8P	0.0271	0.9662	outcome	TRUE	reported	textfile	0.020345	5.85e-06	exposure	TRUE	reported	GCST90200162	textfile	5371	2	TRUE	NA	0.003809	20.5275	21.05
large artery stroke		rs55848889	A	G	A	G	0.108908	-0.0523	0.181844	0.1908	FALSE	FALSE	FALSE	HQ5P8P	0.0425	0.2188	outcome	TRUE	reported	textfile	0.024617	9.68e-06	exposure	TRUE	reported	GCST90200162	textfile	5371	2	TRUE	NA	0.003631	19.566	21.05
large artery stroke		rs7295104	T	C	T	C	-0.12716	0.0259	0.869091	0.8773	FALSE	FALSE	FALSE	HQ5P8P	0.0389	0.5055	outcome	TRUE	reported	textfile	0.028103	6.05e-06	exposure	TRUE	reported	GCST90200162	textfile	5371	2	TRUE	NA	0.003797	20.4646	21.05
large artery stroke		rs76584751	G	A	G	A	0.534855	-0.3655	0.006535	0.0133	FALSE	FALSE	FALSE	HQ5P8P	0.2084	0.07944	outcome	TRUE	reported	textfile	0.116722	4.6e-06	exposure	TRUE	reported	GCST90200162	textfile	5371	2	TRUE	NA	0.003894	20.9896	21.05
large artery stroke	GCST90200207	rs10467820	T	A	T	A	0.099383	0.0181	0.378731	0.3738	FALSE	TRUE	FALSE	FUo5CV	0.0252	0.4717	outcome	TRUE	reported	textfile	0.022028	6.43e-06	exposure	TRUE	reported	GCST90200207	textfile	4303	2	TRUE	NA	0.004708	20.3453	21.0847
large artery stroke		rs11246108	A	G	A	G	0.121803	0.0398	0.284983	0.2817	FALSE	FALSE	FALSE	FUo5CV	0.0287	0.1661	outcome	TRUE	reported	textfile	0.023935	3.6e-07	exposure	TRUE	reported	GCST90200207	textfile	4303	2	TRUE	NA	0.005982	25.8849	21.0847
large artery stroke		rs117020078	T	C	T	C	0.172566	0.0313	0.083928	0.0919	FALSE	FALSE	FALSE	FUo5CV	0.0452	0.4891	outcome	TRUE	reported	textfile	0.038549	7.59e-06	exposure	TRUE	reported	GCST90200207	textfile	4303	2	TRUE	NA	0.004636	20.0302	21.0847
large artery stroke		rs117439166	G	T	G	T	0.247794	-0.0082	0.038084	0.0423	FALSE	FALSE	FALSE	FUo5CV	0.0739	0.9112	outcome	TRUE	reported	textfile	0.055064	6.79e-06	exposure	TRUE	reported	GCST90200207	textfile	4303	2	TRUE	NA	0.004684	20.2418	21.0847
large artery stroke		rs12204939	C	G	C	G	-0.2233	0.0207	0.048547	0.0528	FALSE	TRUE	FALSE	FUo5CV	0.0673	0.758	outcome	TRUE	reported	textfile	0.049956	7.82e-06	exposure	TRUE	reported	GCST90200207	textfile	4303	2	TRUE	NA	0.004622	19.9712	21.0847
large artery stroke		rs12570982	C	T	C	T	-0.13692	-0.0226	0.147954	0.1526	FALSE	FALSE	FALSE	FUo5CV	0.0356	0.5246	outcome	TRUE	reported	textfile	0.030328	6.34e-06	exposure	TRUE	reported	GCST90200207	textfile	4303	2	TRUE	NA	0.004715	20.3736	21.0847
large artery stroke		rs12603413	G	A	G	A	-0.19667	0.0431	0.929436	0.9303	FALSE	FALSE	FALSE	FUo5CV	0.0547	0.4315	outcome	TRUE	reported	textfile	0.041783	2.51e-06	exposure	TRUE	reported	GCST90200207	textfile	4303	2	TRUE	NA	0.005122	22.1448	21.0847
large artery stroke		rs12891730	G	A	G	A	-0.14574	-0.0127	0.87126	0.875	FALSE	FALSE	FALSE	FUo5CV	0.0403	0.7526	outcome	TRUE	reported	textfile	0.032637	7.99e-06	exposure	TRUE	reported	GCST90200207	textfile	4303	2	TRUE	NA	0.004613	19.931	21.0847
large artery stroke		rs140124490	G	T	G	T	0.431163	0.2546	0.012842	0.0139	FALSE	FALSE	FALSE	FUo5CV	0.1786	0.154	outcome	TRUE	reported	textfile	0.095913	6.94e-06	exposure	TRUE	reported	GCST90200207	textfile	4303	2	TRUE	NA	0.004674	20.199	21.0847
large artery stroke		rs141206874	C	T	C	T	-0.446	-0.0244	0.011997	0.0267	FALSE	FALSE	FALSE	FUo5CV	0.1161	0.8333	outcome	TRUE	reported	textfile	0.099518	7.41e-06	exposure	TRUE	reported	GCST90200207	textfile	4303	2	TRUE	NA	0.004646	20.0755	21.0847
large artery stroke		rs1443156	A	C	A	C	-0.4563	-0.0656	0.987805	0.9833	FALSE	FALSE	FALSE	FUo5CV	0.1625	0.6864	outcome	TRUE	reported	textfile	0.099041	4.08e-06	exposure	TRUE	reported	GCST90200207	textfile	4303	2	TRUE	NA	0.004909	21.2165	21.0847
large artery stroke		rs148457790	A	G	A	G	0.369741	0.2031	0.016987	0.015	FALSE	FALSE	FALSE	FUo5CV	0.195	0.2977	outcome	TRUE	reported	textfile	0.083309	9.07e-06	exposure	TRUE	reported	GCST90200207	textfile	4303	2	TRUE	NA	0.004557	19.6884	21.0847
large artery stroke		rs149459659	A	G	A	G	0.334105	-0.0534	0.02061	0.0207	FALSE	FALSE	FALSE	FUo5CV	0.1004	0.5949	outcome	TRUE	reported	textfile	0.075343	9.23e-06	exposure	TRUE	reported	GCST90200207	textfile	4303	2	TRUE	NA	0.004549	19.6551	21.0847
large artery stroke		rs2073257	C	T	C	T	0.200189	0.0554	0.066915	0.0714	FALSE	FALSE	FALSE	FUo5CV	0.049	0.2581	outcome	TRUE	reported	textfile	0.043322	3.82e-06	exposure	TRUE	reported	GCST90200207	textfile	4303	2	TRUE	NA	0.004938	21.3431	21.0847
large artery stroke		rs315723	C	G	C	G	0.215124	0.1216	0.052632	0.0537	FALSE	TRUE	FALSE	FUo5CV	0.0648	0.06068	outcome	TRUE	reported	textfile	0.047311	5.44e-06	exposure	TRUE	reported	GCST90200207	textfile	4303	2	TRUE	NA	0.004782	20.6655	21.0847
large artery stroke		rs3845396	G	C	G	C	0.188355	-0.0464	0.080005	0.081	FALSE	TRUE	FALSE	FUo5CV	0.0485	0.3383	outcome	TRUE	reported	textfile	0.039887	2.33e-06	exposure	TRUE	reported	GCST90200207	textfile	4303	2	TRUE	NA	0.005156	22.2887	21.0847
large artery stroke		rs526582	C	T	C	T	0.155069	0.0477	0.106555	0.1149	FALSE	FALSE	FALSE	FUo5CV	0.0392	0.224	outcome	TRUE	reported	textfile	0.034901	8.87e-06	exposure	TRUE	reported	GCST90200207	textfile	4303	2	TRUE	NA	0.004567	19.7316	21.0847
large artery stroke		rs61895821	T	G	T	G	0.192213	0.0149	0.071496	0.0758	FALSE	FALSE	FALSE	FUo5CV	0.0497	0.7642	outcome	TRUE	reported	textfile	0.041809	4.28e-06	exposure	TRUE	reported	GCST90200207	textfile	4303	2	TRUE	NA	0.004888	21.1265	21.0847
large artery stroke		rs73077560	C	T	C	T	0.496499	0.0643	0.011109	0.0185	FALSE	FALSE	FALSE	FUo5CV	0.1934	0.7396	outcome	TRUE	reported	textfile	0.101891	1.1e-06	exposure	TRUE	reported	GCST90200207	textfile	4303	2	TRUE	NA	0.005488	23.7336	21.0847
large artery stroke		rs73234777	T	C	T	C	0.214896	0.0896	0.058335	0.0615	FALSE	FALSE	FALSE	FUo5CV	0.0589	0.1281	outcome	TRUE	reported	textfile	0.04595	2.91e-06	exposure	TRUE	reported	GCST90200207	textfile	4303	2	TRUE	NA	0.005057	21.8621	21.0847
large artery stroke		rs76636050	A	G	A	G	0.260967	0.0572	0.040627	0.0445	FALSE	FALSE	FALSE	FUo5CV	0.076	0.452	outcome	TRUE	reported	textfile	0.054897	2e-06	exposure	TRUE	reported	GCST90200207	textfile	4303	2	TRUE	NA	0.005224	22.5876	21.0847
large artery stroke		rs76829912	C	A	C	A	0.141662	0.0126	0.136576	0.1376	FALSE	FALSE	FALSE	FUo5CV	0.0366	0.7303	outcome	TRUE	reported	textfile	0.031194	5.59e-06	exposure	TRUE	reported	GCST90200207	textfile	4303	2	TRUE	NA	0.00477	20.6144	21.0847
large artery stroke		rs76891935	T	G	T	G	0.189886	0.0252	0.078929	0.0758	FALSE	FALSE	FALSE	FUo5CV	0.0492	0.609	outcome	TRUE	reported	textfile	0.039835	1.87e-06	exposure	TRUE	reported	GCST90200207	textfile	4303	2	TRUE	NA	0.005253	22.7125	21.0847
large artery stroke		rs78400852	T	C	T	C	0.296735	0.0802	0.029207	0.0354	FALSE	FALSE	FALSE	FUo5CV	0.0946	0.3961	outcome	TRUE	reported	textfile	0.065072	5.11e-06	exposure	TRUE	reported	GCST90200207	textfile	4303	2	TRUE	NA	0.004809	20.7847	21.0847
large artery stroke		rs9290663	T	A	T	A	0.140328	0.0384	0.136503	0.1498	FALSE	TRUE	FALSE	FUo5CV	0.035	0.2727	outcome	TRUE	reported	textfile	0.031443	8.08e-06	exposure	TRUE	reported	GCST90200207	textfile	4303	2	TRUE	NA	0.004608	19.9088	21.0847
large artery stroke	GCST90200245	rs10743480	A	G	A	G	0.07447	-0.0856	0.632083	0.6194	FALSE	FALSE	FALSE	ndSEty	0.0257	0.000881	outcome	TRUE	reported	textfile	0.015868	2.69e-06	exposure	TRUE	reported	GCST90200245	textfile	7861	2	TRUE	NA	0.002794	22.0207	37.1093
large artery stroke		rs10770795	G	A	G	A	-0.20802	0.0725	0.133853	0.1409	FALSE	FALSE	FALSE	ndSEty	0.0351	0.03872	outcome	TRUE	reported	textfile	0.02235	1.31e-20	exposure	TRUE	reported	GCST90200245	textfile	7861	2	TRUE	NA	0.0109	86.6084	37.1093
large artery stroke		rs11067620	C	A	C	A	0.125016	-0.0296	0.091767	0.0843	FALSE	FALSE	FALSE	ndSEty	0.0476	0.5348	outcome	TRUE	reported	textfile	0.026548	2.49e-06	exposure	TRUE	reported	GCST90200245	textfile	7861	2	TRUE	NA	0.002813	22.1692	37.1093
large artery stroke		rs116906841	A	G	A	G	0.248215	0.0581	0.019339	0.0227	FALSE	FALSE	FALSE	ndSEty	0.1046	0.5783	outcome	TRUE	reported	textfile	0.05547	7.65e-06	exposure	TRUE	reported	GCST90200245	textfile	7861	2	TRUE	NA	0.002541	20.0183	37.1093
large artery stroke		rs117720102	C	T	C	T	-0.32321	-0.0893	0.011987	0.0118	FALSE	FALSE	FALSE	ndSEty	0.197	0.6504	outcome	TRUE	reported	textfile	0.070198	4.14e-06	exposure	TRUE	reported	GCST90200245	textfile	7861	2	TRUE	NA	0.002689	21.1937	37.1093
large artery stroke		rs118136496	C	T	C	T	0.190717	-0.0258	0.034641	0.0377	FALSE	FALSE	FALSE	ndSEty	0.086	0.7642	outcome	TRUE	reported	textfile	0.04206	5.78e-06	exposure	TRUE	reported	GCST90200245	textfile	7861	2	TRUE	NA	0.002609	20.5554	37.1093
large artery stroke		rs12318075	G	T	G	T	0.348161	-0.0588	0.167049	0.1781	FALSE	FALSE	FALSE	ndSEty	0.0321	0.06696	outcome	TRUE	reported	textfile	0.020116	4.1e-67	exposure	TRUE	reported	GCST90200245	textfile	7861	2	TRUE	NA	0.036708	299.485	37.1093
large artery stroke		rs12879707	A	G	A	G	-0.08325	0.0631	0.248574	0.2456	FALSE	FALSE	FALSE	ndSEty	0.031	0.04163	outcome	TRUE	reported	textfile	0.018028	3.88e-06	exposure	TRUE	reported	GCST90200245	textfile	7861	2	TRUE	NA	0.002705	21.3165	37.1093
large artery stroke		rs138225350	A	G	A	G	0.349176	-0.0182	0.012117	0.0163	FALSE	FALSE	FALSE	ndSEty	0.187	0.9225	outcome	TRUE	reported	textfile	0.07058	7.53e-07	exposure	TRUE	reported	GCST90200245	textfile	7861	2	TRUE	NA	0.003104	24.4693	37.1093
large artery stroke		rs139393487	A	G	A	G	-0.29319	-0.0608	0.013772	0.0156	FALSE	FALSE	FALSE	ndSEty	0.1403	0.6647	outcome	TRUE	reported	textfile	0.065705	8.11e-06	exposure	TRUE	reported	GCST90200245	textfile	7861	2	TRUE	NA	0.002527	19.9062	37.1093
large artery stroke		rs16844546	G	T	G	T	-0.45632	0.4297	0.007389	0.0143	FALSE	FALSE	FALSE	ndSEty	0.2083	0.03914	outcome	TRUE	reported	textfile	0.089887	3.84e-07	exposure	TRUE	reported	GCST90200245	textfile	7861	2	TRUE	NA	0.003268	25.7652	37.1093
large artery stroke		rs185142228	A	G	A	G	0.279693	0.0815	0.016716	0.0152	FALSE	FALSE	FALSE	ndSEty	0.1386	0.5562	outcome	TRUE	reported	textfile	0.060278	3.48e-06	exposure	TRUE	reported	GCST90200245	textfile	7861	2	TRUE	NA	0.002731	21.5247	37.1093
large artery stroke		rs28420348	G	A	G	A	-0.09561	0.0484	0.155987	0.1583	FALSE	FALSE	FALSE	ndSEty	0.0332	0.1447	outcome	TRUE	reported	textfile	0.020971	5.13e-06	exposure	TRUE	reported	GCST90200245	textfile	7861	2	TRUE	NA	0.002637	20.7815	37.1093
large artery stroke		rs301059	C	G	C	G	-0.089	0.0603	0.178646	0.1847	FALSE	TRUE	FALSE	ndSEty	0.0339	0.07528	outcome	TRUE	reported	textfile	0.020088	9.41e-06	exposure	TRUE	reported	GCST90200245	textfile	7861	2	TRUE	NA	0.002491	19.6226	37.1093
large artery stroke		rs3118634	A	G	A	G	0.127975	-0.0856	0.075503	0.0765	FALSE	FALSE	FALSE	ndSEty	0.0484	0.0773	outcome	TRUE	reported	textfile	0.028842	9.12e-06	exposure	TRUE	reported	GCST90200245	textfile	7861	2	TRUE	NA	0.002498	19.6833	37.1093
large artery stroke		rs4284050	C	A	C	A	0.076511	-0.0562	0.568235	0.5669	FALSE	FALSE	FALSE	ndSEty	0.0254	0.02694	outcome	TRUE	reported	textfile	0.015763	1.21e-06	exposure	TRUE	reported	GCST90200245	textfile	7861	2	TRUE	NA	0.002988	23.5536	37.1093
large artery stroke		rs50667	A	G	A	G	0.093843	-0.0387	0.841314	0.8356	FALSE	FALSE	FALSE	ndSEty	0.0368	0.2932	outcome	TRUE	reported	textfile	0.021097	8.66e-06	exposure	TRUE	reported	GCST90200245	textfile	7861	2	TRUE	NA	0.002511	19.7813	37.1093
large artery stroke		rs62172016	T	C	T	C	-0.13617	0.0075	0.069958	0.0779	FALSE	FALSE	FALSE	ndSEty	0.0475	0.8746	outcome	TRUE	reported	textfile	0.030144	6.26e-06	exposure	TRUE	reported	GCST90200245	textfile	7861	2	TRUE	NA	0.002589	20.4022	37.1093
large artery stroke		rs7258688	C	G	C	G	0.080405	0.0127	0.703711	0.7074	FALSE	TRUE	FALSE	ndSEty	0.0295	0.6652	outcome	TRUE	reported	textfile	0.017478	4.22e-06	exposure	TRUE	reported	GCST90200245	textfile	7861	2	TRUE	NA	0.002685	21.1576	37.1093
large artery stroke		rs77692495	A	G	A	G	-0.24312	-0.0437	0.022416	0.0231	FALSE	FALSE	FALSE	ndSEty	0.1197	0.7148	outcome	TRUE	reported	textfile	0.052258	3.28e-06	exposure	TRUE	reported	GCST90200245	textfile	7861	2	TRUE	NA	0.002746	21.6379	37.1093
large artery stroke		rs78040680	G	A	G	A	0.137963	0.0186	0.067736	0.0624	FALSE	FALSE	FALSE	ndSEty	0.056	0.7398	outcome	TRUE	reported	textfile	0.030646	6.74e-06	exposure	TRUE	reported	GCST90200245	textfile	7861	2	TRUE	NA	0.002571	20.2609	37.1093
large artery stroke		rs78237863	A	C	A	C	-0.34758	-0.0613	0.012306	0.0174	FALSE	FALSE	FALSE	ndSEty	0.1299	0.6367	outcome	TRUE	reported	textfile	0.070224	7.44e-07	exposure	TRUE	reported	GCST90200245	textfile	7861	2	TRUE	NA	0.003107	24.4912	37.1093
large artery stroke	GCST90200262	rs10268083	G	A	G	A	0.127181	-0.0387	0.114455	0.1164	FALSE	FALSE	FALSE	fAIE7z	0.0446	0.3862	outcome	TRUE	reported	textfile	0.028325	7.12e-06	exposure	TRUE	reported	GCST90200262	textfile	6199	2	TRUE	NA	0.003242	20.1542	40.9251
large artery stroke		rs10435873	G	T	G	T	0.084344	-0.0842	0.401058	0.4114	FALSE	FALSE	FALSE	fAIE7z	0.0257	0.001062	outcome	TRUE	reported	textfile	0.018607	5.81e-06	exposure	TRUE	reported	GCST90200262	textfile	6199	2	TRUE	NA	0.003304	20.5417	40.9251
large artery stroke		rs116306359	T	C	T	C	0.218539	-0.1093	0.035314	0.0436	FALSE	FALSE	FALSE	fAIE7z	0.0728	0.133	outcome	TRUE	reported	textfile	0.048277	5.99e-06	exposure	TRUE	reported	GCST90200262	textfile	6199	2	TRUE	NA	0.003295	20.4847	40.9251
large artery stroke		rs116694924	C	A	C	A	0.175777	0.0792	0.053167	0.0415	FALSE	FALSE	FALSE	fAIE7z	0.0889	0.3732	outcome	TRUE	reported	textfile	0.039689	9.47e-06	exposure	TRUE	reported	GCST90200262	textfile	6199	2	TRUE	NA	0.003154	19.609	40.9251
large artery stroke		rs117749188	G	A	G	A	0.32027	0.123	0.017109	0.0238	FALSE	FALSE	FALSE	fAIE7z	0.1047	0.2399	outcome	TRUE	reported	textfile	0.068485	2.92e-06	exposure	TRUE	reported	GCST90200262	textfile	6199	2	TRUE	NA	0.003515	21.8624	40.9251
large artery stroke		rs11856296	T	C	T	C	0.122793	0.0335	0.118417	0.1185	FALSE	FALSE	FALSE	fAIE7z	0.0377	0.3741	outcome	TRUE	reported	textfile	0.027353	7.15e-06	exposure	TRUE	reported	GCST90200262	textfile	6199	2	TRUE	NA	0.00324	20.1459	40.9251
large artery stroke		rs11993339	T	C	T	C	0.128125	-0.0063	0.1153	0.1327	FALSE	FALSE	FALSE	fAIE7z	0.0462	0.8923	outcome	TRUE	reported	textfile	0.028107	5.15e-06	exposure	TRUE	reported	GCST90200262	textfile	6199	2	TRUE	NA	0.003341	20.7731	40.9251
large artery stroke		rs12238280	A	G	A	G	-0.13828	0.1252	0.094099	0.0854	FALSE	FALSE	FALSE	fAIE7z	0.0435	0.004014	outcome	TRUE	reported	textfile	0.02993	3.84e-06	exposure	TRUE	reported	GCST90200262	textfile	6199	2	TRUE	NA	0.003432	21.3385	40.9251
large artery stroke		rs1230891	T	C	T	C	-0.08863	0.0142	0.675065	0.6792	FALSE	FALSE	FALSE	fAIE7z	0.0277	0.6087	outcome	TRUE	reported	textfile	0.019626	6.31e-06	exposure	TRUE	reported	GCST90200262	textfile	6199	2	TRUE	NA	0.003279	20.3863	40.9251
large artery stroke		rs12587232	G	A	G	A	0.081215	-0.0391	0.533075	0.5364	FALSE	FALSE	FALSE	fAIE7z	0.0247	0.1132	outcome	TRUE	reported	textfile	0.018153	7.68e-06	exposure	TRUE	reported	GCST90200262	textfile	6199	2	TRUE	NA	0.003219	20.0095	40.9251
large artery stroke		rs139608385	C	T	C	T	-0.34291	0.2031	0.017239	0.0191	FALSE	FALSE	FALSE	fAIE7z	0.1091	0.06274	outcome	TRUE	reported	textfile	0.067666	4.02e-07	exposure	TRUE	reported	GCST90200262	textfile	6199	2	TRUE	NA	0.004126	25.6741	40.9251
large artery stroke		rs146993166	T	C	T	C	0.254084	0.1713	0.025574	0.0252	FALSE	FALSE	FALSE	fAIE7z	0.1014	0.09106	outcome	TRUE	reported	textfile	0.056867	7.89e-06	exposure	TRUE	reported	GCST90200262	textfile	6199	2	TRUE	NA	0.00321	19.9567	40.9251
large artery stroke		rs149387057	C	T	C	T	-0.49378	0.1282	0.006443	0.0155	FALSE	FALSE	FALSE	fAIE7z	0.1783	0.4721	outcome	TRUE	reported	textfile	0.11155	9.57e-06	exposure	TRUE	reported	GCST90200262	textfile	6199	2	TRUE	NA	0.003151	19.5882	40.9251
large artery stroke		rs191342266	A	G	A	G	-0.31309	0.048	0.01631	0.0187	FALSE	FALSE	FALSE	fAIE7z	0.1072	0.6548	outcome	TRUE	reported	textfile	0.069925	7.55e-06	exposure	TRUE	reported	GCST90200262	textfile	6199	2	TRUE	NA	0.003224	20.0419	40.9251
large artery stroke		rs2108622	T	C	T	C	-0.20307	0.0153	0.279276	0.2949	FALSE	FALSE	FALSE	fAIE7z	0.0289	0.5963	outcome	TRUE	reported	textfile	0.019771	9.52e-25	exposure	TRUE	reported	GCST90200262	textfile	6199	2	TRUE	NA	0.016733	105.458	40.9251
large artery stroke		rs246772	G	A	G	A	-0.09225	-0.0111	0.265512	0.2685	FALSE	FALSE	FALSE	fAIE7z	0.0281	0.6946	outcome	TRUE	reported	textfile	0.020271	5.34e-06	exposure	TRUE	reported	GCST90200262	textfile	6199	2	TRUE	NA	0.00333	20.7063	40.9251
large artery stroke		rs2817188	G	A	G	A	-0.36447	0.046	0.533506	0.5399	FALSE	FALSE	FALSE	fAIE7z	0.0245	0.05992	outcome	TRUE	reported	textfile	0.017184	######	exposure	TRUE	reported	GCST90200262	textfile	6199	2	TRUE	NA	0.067658	449.704	40.9251
large artery stroke		rs28367075	A	G	A	G	-0.34276	0.0771	0.015309	0.0148	FALSE	FALSE	FALSE	fAIE7z	0.1237	0.5327	outcome	TRUE	reported	textfile	0.072761	2.47e-06	exposure	TRUE	reported	GCST90200262	textfile	6199	2	TRUE	NA	0.003567	22.1838	40.9251
large artery stroke		rs482376	C	T	C	T	-0.08548	0.0313	0.694435	0.6951	FALSE	FALSE	FALSE	fAIE7z	0.0271	0.2484	outcome	TRUE	reported	textfile	0.019199	8.49e-06	exposure	TRUE	reported	GCST90200262	textfile	6199	2	TRUE	NA	0.003188	19.8167	40.9251
large artery stroke		rs6450034	G	T	G	T	-0.28707	-0.0615	0.979897	0.9805	FALSE	FALSE	FALSE	fAIE7z	0.1163	0.5969	outcome	TRUE	reported	textfile	0.062929	5.07e-06	exposure	TRUE	reported	GCST90200262	textfile	6199	2	TRUE	NA	0.003346	20.8036	40.9251
large artery stroke		rs72790128	T	G	T	G	-0.10863	0.0222	0.186985	0.199	FALSE	FALSE	FALSE	fAIE7z	0.0315	0.4802	outcome	TRUE	reported	textfile	0.022866	2.03e-06	exposure	TRUE	reported	GCST90200262	textfile	6199	2	TRUE	NA	0.003628	22.5618	40.9251
large artery stroke		rs73429521	A	G	A	G	-0.18869	-0.0654	0.047804	0.0513	FALSE	FALSE	FALSE	fAIE7z	0.0667	0.3265	outcome	TRUE	reported	textfile	0.04149	5.42e-06	exposure	TRUE	reported	GCST90200262	textfile	6199	2	TRUE	NA	0.003325	20.6766	40.9251
large artery stroke		rs75715218	C	T	C	T	0.161134	-0.065	0.065747	0.0732	FALSE	FALSE	FALSE	fAIE7z	0.0505	0.1984	outcome	TRUE	reported	textfile	0.035508	5.68e-06	exposure	TRUE	reported	GCST90200262	textfile	6199	2	TRUE	NA	0.003311	20.5861	40.9251
large artery stroke		rs76653848	A	G	A	G	-0.30342	0.0856	0.021578	0.0269	FALSE	FALSE	FALSE	fAIE7z	0.0862	0.3211	outcome	TRUE	reported	textfile	0.059979	4.22e-07	exposure	TRUE	reported	GCST90200262	textfile	6199	2	TRUE	NA	0.004111	25.5832	40.9251
large artery stroke		rs79837617	C	T	C	T	-0.24016	0.0082	0.031546	0.036	FALSE	FALSE	FALSE	fAIE7z	0.092	0.9289	outcome	TRUE	reported	textfile	0.051226	2.75e-06	exposure	TRUE	reported	GCST90200262	textfile	6199	2	TRUE	NA	0.003533	21.9729	40.9251
large artery stroke		rs8075406	T	A	T	A	0.092962	-0.0237	0.661097	0.6632	FALSE	TRUE	FALSE	fAIE7z	0.028	0.3975	outcome	TRUE	reported	textfile	0.019201	1.29e-06	exposure	TRUE	reported	GCST90200262	textfile	6199	2	TRUE	NA	0.003767	23.432	40.9251
large artery stroke	GCST90200325	rs11107955	T	C	T	C	-0.10584	-0.007	0.098198	0.0991	FALSE	FALSE	FALSE	Snv4pb	0.0412	0.8652	outcome	TRUE	reported	textfile	0.022491	2.53e-06	exposure	TRUE	reported	GCST90200325	textfile	8285	2	TRUE	NA	0.002666	22.1375	21.2819
large artery stroke		rs112965362	T	A	T	A	0.19203	-0.207	0.024839	0.0319	FALSE	TRUE	FALSE	Snv4pb	0.0958	0.03064	outcome	TRUE	reported	textfile	0.043113	8.43e-06	exposure	TRUE	reported	GCST90200325	textfile	8285	2	TRUE	NA	0.002389	19.834	21.2819
large artery stroke		rs115154795	A	G	A	G	-0.27988	-0.0099	0.011566	0.0125	FALSE	FALSE	FALSE	Snv4pb	0.1729	0.9545	outcome	TRUE	reported	textfile	0.062775	8.25e-06	exposure	TRUE	reported	GCST90200325	textfile	8285	2	TRUE	NA	0.002394	19.8736	21.2819
large artery stroke		rs117536244	C	G	C	G	-0.15526	0.1122	0.044529	0.0417	FALSE	TRUE	FALSE	Snv4pb	0.086	0.1924	outcome	TRUE	reported	textfile	0.032691	2.04e-06	exposure	TRUE	reported	GCST90200325	textfile	8285	2	TRUE	NA	0.002715	22.5496	21.2819
large artery stroke		rs12162222	T	G	T	G	-0.0672	0.0288	0.284661	0.3024	FALSE	FALSE	FALSE	Snv4pb	0.0275	0.2961	outcome	TRUE	reported	textfile	0.014805	5.65e-06	exposure	TRUE	reported	GCST90200325	textfile	8285	2	TRUE	NA	0.002481	20.5974	21.2819
large artery stroke		rs12505581	G	A	G	A	0.106579	-0.0344	0.094932	0.0967	FALSE	FALSE	FALSE	Snv4pb	0.0443	0.4379	outcome	TRUE	reported	textfile	0.022874	3.17e-06	exposure	TRUE	reported	GCST90200325	textfile	8285	2	TRUE	NA	0.002614	21.7053	21.2819
large artery stroke		rs142156573	C	A	C	A	-0.25659	0.236	0.014354	0.0216	FALSE	FALSE	FALSE	Snv4pb	0.1206	0.05034	outcome	TRUE	reported	textfile	0.056781	6.22e-06	exposure	TRUE	reported	GCST90200325	textfile	8285	2	TRUE	NA	0.002459	20.4151	21.2819
large artery stroke		rs148335511	G	A	G	A	-0.25877	-0.0637	0.013743	0.0165	FALSE	FALSE	FALSE	Snv4pb	0.1694	0.7067	outcome	TRUE	reported	textfile	0.058118	8.49e-06	exposure	TRUE	reported	GCST90200325	textfile	8285	2	TRUE	NA	0.002387	19.8192	21.2819
large artery stroke		rs1829257	A	G	A	G	0.079699	-0.0098	0.181067	0.1599	FALSE	FALSE	FALSE	Snv4pb	0.0394	0.8034	outcome	TRUE	reported	textfile	0.01745	4.94e-06	exposure	TRUE	reported	GCST90200325	textfile	8285	2	TRUE	NA	0.002511	20.8541	21.2819
large artery stroke		rs2299257	C	A	C	A	0.062861	-0.0169	0.381258	0.3816	FALSE	FALSE	FALSE	Snv4pb	0.0265	0.5241	outcome	TRUE	reported	textfile	0.013931	6.41e-06	exposure	TRUE	reported	GCST90200325	textfile	8285	2	TRUE	NA	0.002452	20.3568	21.2819
large artery stroke		rs2371397	A	G	A	G	-0.06373	0.0446	0.384427	0.3917	FALSE	FALSE	FALSE	Snv4pb	0.0251	0.07614	outcome	TRUE	reported	textfile	0.013989	5.22e-06	exposure	TRUE	reported	GCST90200325	textfile	8285	2	TRUE	NA	0.002499	20.7508	21.2819
large artery stroke		rs2596837	C	G	C	G	-0.07235	0.088	0.259092	0.2638	FALSE	TRUE	FALSE	Snv4pb	0.0276	0.001445	outcome	TRUE	reported	textfile	0.015328	2.35e-06	exposure	TRUE	reported	GCST90200325	textfile	8285	2	TRUE	NA	0.002682	22.2761	21.2819
large artery stroke		rs34437475	A	G	A	G	0.080003	-0.0251	0.199903	0.207	FALSE	FALSE	FALSE	Snv4pb	0.0329	0.4452	outcome	TRUE	reported	textfile	0.016701	1.67e-06	exposure	TRUE	reported	GCST90200325	textfile	8285	2	TRUE	NA	0.002762	22.9412	21.2819
large artery stroke		rs405883	C	G	C	G	0.061119	0.0537	0.554291	0.5529	FALSE	TRUE	TRUE	Snv4pb	0.0247	0.02942	outcome	TRUE	reported	textfile	0.013584	6.82e-06	exposure	TRUE	reported	GCST90200325	textfile	8285	2	FALSE	NA	0.002437	20.2391	21.2819
large artery stroke		rs56040563	T	C	T	C	0.097394	-0.0031	0.107962	0.1054	FALSE	FALSE	FALSE	Snv4pb	0.0439	0.9438	outcome	TRUE	reported	textfile	0.021905	8.74e-06	exposure	TRUE	reported	GCST90200325	textfile	8285	2	TRUE	NA	0.00238	19.7646	21.2819
large artery stroke		rs59829244	G	A	G	A	-0.09034	0.0173	0.126519	0.128	FALSE	FALSE	FALSE	Snv4pb	0.0386	0.6535	outcome	TRUE	reported	textfile	0.020164	7.46e-06	exposure	TRUE	reported	GCST90200325	textfile	8285	2	TRUE	NA	0.002417	20.066	21.2819
large artery stroke		rs61621666	G	A	G	A	0.137563	-0.0207	0.05211	0.0599	FALSE	FALSE	FALSE	Snv4pb	0.0602	0.7314	outcome	TRUE	reported	textfile	0.030196	5.22e-06	exposure	TRUE	reported	GCST90200325	textfile	8285	2	TRUE	NA	0.002499	20.7494	21.2819
large artery stroke		rs62116851	G	A	G	A	-0.10595	0.0388	0.091568	0.0981	FALSE	FALSE	FALSE	Snv4pb	0.0489	0.4277	outcome	TRUE	reported	textfile	0.023706	7.84e-06	exposure	TRUE	reported	GCST90200325	textfile	8285	2	TRUE	NA	0.002405	19.972	21.2819
large artery stroke		rs62493774	A	C	A	C	0.092878	0.017	0.130023	0.1326	FALSE	FALSE	FALSE	Snv4pb	0.0383	0.6582	outcome	TRUE	reported	textfile	0.020077	3.73e-06	exposure	TRUE	reported	GCST90200325	textfile	8285	2	TRUE	NA	0.002576	21.3959	21.2819
large artery stroke		rs7070122	G	C	G	C	-0.0895	0.0524	0.838723	0.8407	FALSE	TRUE	FALSE	Snv4pb	0.0346	0.13	outcome	TRUE	reported	textfile	0.01917	3.03e-06	exposure	TRUE	reported	GCST90200325	textfile	8285	2	TRUE	NA	0.002624	21.7945	21.2819
large artery stroke		rs7241147	C	G	C	G	-0.14324	-0.0797	0.931609	0.9194	FALSE	TRUE	FALSE	Snv4pb	0.0493	0.1059	outcome	TRUE	reported	textfile	0.027263	1.49e-07	exposure	TRUE	reported	GCST90200325	textfile	8285	2	TRUE	NA	0.003321	27.598	21.2819
large artery stroke		rs7662677	G	A	G	A	0.061147	-0.0066	0.556322	0.5502	FALSE	FALSE	FALSE	Snv4pb	0.0247	0.791	outcome	TRUE	reported	textfile	0.01349	5.82e-06	exposure	TRUE	reported	GCST90200325	textfile	8285	2	TRUE	NA	0.002474	20.5401	21.2819
large artery stroke		rs79507970	C	G	C	G	0.231079	-0.0204	0.019927	0.026	FALSE	TRUE	FALSE	Snv4pb	0.0978	0.8344	outcome	TRUE	reported	textfile	0.047914	1.42e-06	exposure	TRUE	reported	GCST90200325	textfile	8285	2	TRUE	NA	0.0028	23.2534	21.2819
large artery stroke	GCST90200330	rs111765708	G	A	G	A	-0.26187	-0.0116	0.019042	0.0262	FALSE	FALSE	FALSE	LbwAew	0.0932	0.9007	outcome	TRUE	reported	textfile	0.055749	2.64e-06	exposure	TRUE	reported	GCST90200330	textfile	8230	2	TRUE	NA	0.002674	22.0593	31.142
large artery stroke		rs114177594	C	T	C	T	-0.26826	0.1301	0.019131	0.0182	FALSE	FALSE	FALSE	LbwAew	0.1332	0.3288	outcome	TRUE	reported	textfile	0.05612	1.75e-06	exposure	TRUE	reported	GCST90200330	textfile	8230	2	TRUE	NA	0.002769	22.8437	31.142
large artery stroke		rs1168041	C	T	C	T	0.105417	-0.0351	0.669072	0.6826	FALSE	FALSE	FALSE	LbwAew	0.0269	0.1926	outcome	TRUE	reported	textfile	0.016384	1.24e-10	exposure	TRUE	reported	GCST90200330	textfile	8230	2	TRUE	NA	0.005005	41.3871	31.142
large artery stroke		rs12544703	G	A	G	A	-0.09853	-0.0028	0.183165	0.1819	FALSE	FALSE	FALSE	LbwAew	0.0332	0.9337	outcome	TRUE	reported	textfile	0.019898	7.36e-07	exposure	TRUE	reported	GCST90200330	textfile	8230	2	TRUE	NA	0.00297	24.5139	31.142
large artery stroke		rs13039698	A	G	A	G	0.10504	-0.026	0.122688	0.1281	FALSE	FALSE	FALSE	LbwAew	0.0381	0.4939	outcome	TRUE	reported	textfile	0.023036	5.12e-06	exposure	TRUE	reported	GCST90200330	textfile	8230	2	TRUE	NA	0.00252	20.7871	31.142
large artery stroke		rs13295729	T	C	T	C	0.143944	-0.0134	0.063869	0.0621	FALSE	FALSE	FALSE	LbwAew	0.0533	0.8019	outcome	TRUE	reported	textfile	0.030986	3.39e-06	exposure	TRUE	reported	GCST90200330	textfile	8230	2	TRUE	NA	0.002615	21.5757	31.142
large artery stroke		rs140385009	A	G	A	G	-0.27073	-0.0497	0.015758	0.0103	FALSE	FALSE	FALSE	LbwAew	0.2449	0.8392	outcome	TRUE	reported	textfile	0.060775	8.41e-06	exposure	TRUE	reported	GCST90200330	textfile	8230	2	TRUE	NA	0.002405	19.8384	31.142
large artery stroke		rs140615168	T	C	T	C	-0.30064	0.3943	0.012964	0.0286	FALSE	FALSE	FALSE	LbwAew	0.0952	3.43e-05	outcome	TRUE	reported	textfile	0.067611	8.72e-06	exposure	TRUE	reported	GCST90200330	textfile	8230	2	TRUE	NA	0.002397	19.7673	31.142
large artery stroke		rs147816457	C	A	C	A	-0.36626	-0.075	0.009454	0.0189	FALSE	FALSE	FALSE	LbwAew	0.183	0.682	outcome	TRUE	reported	textfile	0.078975	3.52e-06	exposure	TRUE	reported	GCST90200330	textfile	8230	2	TRUE	NA	0.002607	21.5026	31.142
large artery stroke		rs149136637	A	T	A	T	0.312559	-0.0306	0.01297	0.019	FALSE	TRUE	FALSE	LbwAew	0.123	0.8037	outcome	TRUE	reported	textfile	0.067446	3.58e-06	exposure	TRUE	reported	GCST90200330	textfile	8230	2	TRUE	NA	0.002603	21.4705	31.142
large artery stroke		rs173539	T	C	T	C	0.090049	-0.0183	0.334286	0.3228	FALSE	FALSE	FALSE	LbwAew	0.0275	0.5058	outcome	TRUE	reported	textfile	0.015959	1.68e-08	exposure	TRUE	reported	GCST90200330	textfile	8230	2	TRUE	NA	0.003854	31.8293	31.142
large artery stroke		rs174564	G	A	G	A	0.275816	-0.0851	0.344903	0.3364	FALSE	FALSE	FALSE	LbwAew	0.0267	0.001429	outcome	TRUE	reported	textfile	0.015734	8.45e-69	exposure	TRUE	reported	GCST90200330	textfile	8230	2	TRUE	NA	0.035995	307.228	31.142
large artery stroke		rs1878566	G	A	G	A	0.103616	-0.0506	0.123149	0.1242	FALSE	FALSE	FALSE	LbwAew	0.0398	0.2035	outcome	TRUE	reported	textfile	0.022974	6.48e-06	exposure	TRUE	reported	GCST90200330	textfile	8230	2	TRUE	NA	0.002465	20.3357	31.142
large artery stroke		rs2018783	A	G	A	G	0.072314	-0.0396	0.566014	0.5547	FALSE	FALSE	FALSE	LbwAew	0.0254	0.1194	outcome	TRUE	reported	textfile	0.015593	3.52e-06	exposure	TRUE	reported	GCST90200330	textfile	8230	2	TRUE	NA	0.002607	21.503	31.142
large artery stroke		rs2240760	G	A	G	A	-0.07645	0.0331	0.280577	0.2985	FALSE	FALSE	FALSE	LbwAew	0.028	0.237	outcome	TRUE	reported	textfile	0.017286	9.75e-06	exposure	TRUE	reported	GCST90200330	textfile	8230	2	TRUE	NA	0.002371	19.5555	31.142
large artery stroke		rs261290	C	T	C	T	-0.08011	0.0068	0.656317	0.66	FALSE	FALSE	FALSE	LbwAew	0.0257	0.7903	outcome	TRUE	reported	textfile	0.016417	1.06e-06	exposure	TRUE	reported	GCST90200330	textfile	8230	2	TRUE	NA	0.002885	23.8036	31.142
large artery stroke		rs4500751	T	C	T	C	0.094731	0.0185	0.311138	0.3068	FALSE	FALSE	FALSE	LbwAew	0.0269	0.4931	outcome	TRUE	reported	textfile	0.016354	6.94e-09	exposure	TRUE	reported	GCST90200330	textfile	8230	2	TRUE	NA	0.00406	33.5438	31.142
large artery stroke		rs4665715	A	G	A	G	0.076558	-0.0118	0.715781	0.7094	FALSE	FALSE	FALSE	LbwAew	0.0277	0.6711	outcome	TRUE	reported	textfile	0.017014	6.8e-06	exposure	TRUE	reported	GCST90200330	textfile	8230	2	TRUE	NA	0.002454	20.2432	31.142
large artery stroke		rs4711777	T	C	T	C	-0.08142	0.0003	0.249203	0.2712	FALSE	FALSE	FALSE	LbwAew	0.0306	0.991	outcome	TRUE	reported	textfile	0.017972	5.89e-06	exposure	TRUE	reported	GCST90200330	textfile	8230	2	TRUE	NA	0.002487	20.5176	31.142
large artery stroke		rs55912803	A	G	A	G	0.197139	-0.0837	0.030767	0.0329	FALSE	FALSE	FALSE	LbwAew	0.085	0.3247	outcome	TRUE	reported	textfile	0.043961	7.31e-06	exposure	TRUE	reported	GCST90200330	textfile	8230	2	TRUE	NA	0.002438	20.105	31.142
large artery stroke		rs57015719	A	G	A	G	-0.25048	-0.0434	0.018816	0.0212	FALSE	FALSE	FALSE	LbwAew	0.0954	0.6495	outcome	TRUE	reported	textfile	0.055919	7.49e-06	exposure	TRUE	reported	GCST90200330	textfile	8230	2	TRUE	NA	0.002432	20.059	31.142
large artery stroke		rs6004644	C	T	C	T	-0.1625	-0.0408	0.048662	0.0653	FALSE	FALSE	FALSE	LbwAew	0.0621	0.512	outcome	TRUE	reported	textfile	0.03501	3.46e-06	exposure	TRUE	reported	GCST90200330	textfile	8230	2	TRUE	NA	0.002611	21.5399	31.142
large artery stroke		rs61861308	T	C	T	C	0.133838	-0.0695	0.074968	0.082	FALSE	FALSE	FALSE	LbwAew	0.0608	0.2531	outcome	TRUE	reported	textfile	0.029324	5.02e-06	exposure	TRUE	reported	GCST90200330	textfile	8230	2	TRUE	NA	0.002525	20.8258	31.142
large artery stroke		rs62578597	T	C	T	C	-0.09253	0.0383	0.168212	0.1839	FALSE	FALSE	FALSE	LbwAew	0.034	0.2598	outcome	TRUE	reported	textfile	0.020913	9.66e-06	exposure	TRUE	reported	GCST90200330	textfile	8230	2	TRUE	NA	0.002373	19.5731	31.142
large artery stroke		rs7142686	G	A	G	A	0.125953	-0.0285	0.088253	0.0946	FALSE	FALSE	FALSE	LbwAew	0.0435	0.5128	outcome	TRUE	reported	textfile	0.02705	3.22e-06	exposure	TRUE	reported	GCST90200330	textfile	8230	2	TRUE	NA	0.002627	21.6752	31.142
large artery stroke		rs73032261	A	C	A	C	-0.09543	0.0383	0.218958	0.2169	FALSE	FALSE	FALSE	LbwAew	0.0307	0.2128	outcome	TRUE	reported	textfile	0.018484	2.43e-07	exposure	TRUE	reported	GCST90200330	textfile	8230	2	TRUE	NA	0.003229	26.651	31.142
large artery stroke		rs74870204	A	G	A	G	-0.15862	0.0561	0.052513	0.0544	FALSE	FALSE	FALSE	LbwAew	0.0565	0.3203	outcome	TRUE	reported	textfile	0.033997	3.08e-06	exposure	TRUE	reported	GCST90200330	textfile	8230	2	TRUE	NA	0.002638	21.7638	31.142
large artery stroke		rs79026325	T	C	T	C	0.389686	0.3817	0.007851	0.0107	FALSE	FALSE	FALSE	LbwAew	0.2077	0.06612	outcome	TRUE	reported	textfile	0.086434	6.53e-06	exposure	TRUE	reported	GCST90200330	textfile	8230	2	TRUE	NA	0.002464	20.3215	31.142
large artery stroke		rs858799	C	T	C	T	-0.21113	-0.1178	0.972598	0.9661	FALSE	FALSE	FALSE	LbwAew	0.0741	0.112	outcome	TRUE	reported	textfile	0.046668	6.07e-06	exposure	TRUE	reported	GCST90200330	textfile	8230	2	TRUE	NA	0.002481	20.4624	31.142
large artery stroke		rs9353721	A	G	A	G	0.116805	-0.0079	0.0954	0.1208	FALSE	FALSE	FALSE	LbwAew	0.0548	0.8855	outcome	TRUE	reported	textfile	0.025857	6.26e-06	exposure	TRUE	reported	GCST90200330	textfile	8230	2	TRUE	NA	0.002473	20.4016	31.142
large artery stroke		rs9562025	G	A	G	A	-0.06899	0.0193	0.418977	0.4203	FALSE	FALSE	FALSE	LbwAew	0.0247	0.4344	outcome	TRUE	reported	textfile	0.01546	8.1e-06	exposure	TRUE	reported	GCST90200330	textfile	8230	2	TRUE	NA	0.002414	19.9095	31.142
large artery stroke		rs9607482	C	G	C	G	-0.14646	0.0295	0.056549	0.0677	FALSE	TRUE	FALSE	LbwAew	0.0545	0.5878	outcome	TRUE	reported	textfile	0.03309	9.59e-06	exposure	TRUE	reported	GCST90200330	textfile	8230	2	TRUE	NA	0.002375	19.5861	31.142
large artery stroke		rs9963514	A	G	A	G	0.160223	0.0567	0.050744	0.0611	FALSE	FALSE	FALSE	LbwAew	0.0545	0.2983	outcome	TRUE	reported	textfile	0.035378	5.93e-06	exposure	TRUE	reported	GCST90200330	textfile	8230	2	TRUE	NA	0.002486	20.5055	31.142
large artery stroke	GCST90200332	rs10197694	C	T	C	T	0.07348	-0.034	0.568892	0.5622	FALSE	FALSE	FALSE	1LUCeQ	0.0248	0.1715	outcome	TRUE	reported	textfile	0.015773	3.18e-06	exposure	TRUE	reported	GCST90200332	textfile	8115	2	TRUE	NA	0.002667	21.6986	33.6634
large artery stroke		rs10468017	T	C	T	C	0.078555	-0.0035	0.288552	0.2888	FALSE	FALSE	FALSE	1LUCeQ	0.0278	0.8985	outcome	TRUE	reported	textfile	0.017088	4.28e-06	exposure	TRUE	reported	GCST90200332	textfile	8115	2	TRUE	NA	0.002598	21.1291	33.6634
large artery stroke		rs113703749	T	G	T	G	0.285409	-0.1316	0.015213	0.0139	FALSE	FALSE	FALSE	1LUCeQ	0.2323	0.5711	outcome	TRUE	reported	textfile	0.062872	5.64e-06	exposure	TRUE	reported	GCST90200332	textfile	8115	2	TRUE	NA	0.002533	20.6024	33.6634
large artery stroke		rs12239737	A	T	A	T	-0.09594	0.0233	0.330087	0.3167	FALSE	TRUE	FALSE	1LUCeQ	0.0262	0.3744	outcome	TRUE	reported	textfile	0.01636	4.5e-09	exposure	TRUE	reported	GCST90200332	textfile	8115	2	TRUE	NA	0.00422	34.3854	33.6634
large artery stroke		rs141418237	A	G	A	G	0.194533	-0.1555	0.033233	0.0349	FALSE	FALSE	FALSE	1LUCeQ	0.0908	0.08699	outcome	TRUE	reported	textfile	0.043423	7.46e-06	exposure	TRUE	reported	GCST90200332	textfile	8115	2	TRUE	NA	0.002467	20.0654	33.6634
large artery stroke		rs143221246	C	T	C	T	-0.26533	0.0152	0.021179	0.0239	FALSE	FALSE	FALSE	1LUCeQ	0.1208	0.8999	outcome	TRUE	reported	textfile	0.054141	9.55e-07	exposure	TRUE	reported	GCST90200332	textfile	8115	2	TRUE	NA	0.002951	24.011	33.6634
large artery stroke		rs144800978	A	G	A	G	0.326179	0.4567	0.011108	0.0122	FALSE	FALSE	FALSE	1LUCeQ	0.1526	0.002754	outcome	TRUE	reported	textfile	0.072876	7.61e-06	exposure	TRUE	reported	GCST90200332	textfile	8115	2	TRUE	NA	0.002463	20.0278	33.6634
large artery stroke		rs17119241	T	A	T	A	0.099821	-0.0195	0.158587	0.1588	FALSE	TRUE	FALSE	1LUCeQ	0.0343	0.5684	outcome	TRUE	reported	textfile	0.021251	2.64e-06	exposure	TRUE	reported	GCST90200332	textfile	8115	2	TRUE	NA	0.002712	22.0584	33.6634
large artery stroke		rs174564	G	A	G	A	0.182979	-0.0851	0.344368	0.3364	FALSE	FALSE	FALSE	1LUCeQ	0.0267	0.001429	outcome	TRUE	reported	textfile	0.016154	9.6e-30	exposure	TRUE	reported	GCST90200332	textfile	8115	2	TRUE	NA	0.015565	128.279	33.6634
large artery stroke		rs2045700	C	T	C	T	0.077964	-0.0069	0.303167	0.3151	FALSE	FALSE	FALSE	1LUCeQ	0.0272	0.7999	outcome	TRUE	reported	textfile	0.016867	3.8e-06	exposure	TRUE	reported	GCST90200332	textfile	8115	2	TRUE	NA	0.002626	21.3603	33.6634
large artery stroke		rs2424708	T	C	T	C	0.094549	0.0051	0.439548	0.4364	FALSE	FALSE	FALSE	1LUCeQ	0.0247	0.8361	outcome	TRUE	reported	textfile	0.01564	1.49e-09	exposure	TRUE	reported	GCST90200332	textfile	8115	2	TRUE	NA	0.004483	36.5382	33.6634
large artery stroke		rs2701180	T	C	T	C	0.071784	-0.0201	0.501296	0.5046	FALSE	FALSE	FALSE	1LUCeQ	0.0245	0.4118	outcome	TRUE	reported	textfile	0.015605	4.22e-06	exposure	TRUE	reported	GCST90200332	textfile	8115	2	TRUE	NA	0.002601	21.1564	33.6634
large artery stroke		rs28497741	G	A	G	A	-0.45581	0.3333	0.006333	0.0156	FALSE	FALSE	FALSE	1LUCeQ	0.1939	0.08555	outcome	TRUE	reported	textfile	0.09796	3.27e-06	exposure	TRUE	reported	GCST90200332	textfile	8115	2	TRUE	NA	0.002661	21.6456	33.6634
large artery stroke		rs390035	C	T	C	T	0.079499	-0.0247	0.308586	0.324	FALSE	FALSE	FALSE	1LUCeQ	0.0266	0.3528	outcome	TRUE	reported	textfile	0.016989	2.88e-06	exposure	TRUE	reported	GCST90200332	textfile	8115	2	TRUE	NA	0.002691	21.8915	33.6634
large artery stroke		rs554067	A	G	A	G	-0.11462	0.0099	0.883813	0.8902	FALSE	FALSE	FALSE	1LUCeQ	0.0399	0.8032	outcome	TRUE	reported	textfile	0.024249	2.28e-06	exposure	TRUE	reported	GCST90200332	textfile	8115	2	TRUE	NA	0.002746	22.3371	33.6634
large artery stroke		rs56043834	T	C	T	C	-0.09052	0.0189	0.177959	0.1892	FALSE	FALSE	FALSE	1LUCeQ	0.0361	0.6007	outcome	TRUE	reported	textfile	0.020466	9.73e-06	exposure	TRUE	reported	GCST90200332	textfile	8115	2	TRUE	NA	0.002405	19.5594	33.6634
large artery stroke		rs6133675	T	G	T	G	0.131877	0.0287	0.081841	0.0922	FALSE	FALSE	FALSE	1LUCeQ	0.0452	0.5253	outcome	TRUE	reported	textfile	0.028557	3.87e-06	exposure	TRUE	reported	GCST90200332	textfile	8115	2	TRUE	NA	0.002621	21.3205	33.6634
large artery stroke		rs641971	G	A	G	A	-0.07927	-0.0181	0.734857	0.7355	FALSE	FALSE	FALSE	1LUCeQ	0.0289	0.5316	outcome	TRUE	reported	textfile	0.017823	8.68e-06	exposure	TRUE	reported	GCST90200332	textfile	8115	2	TRUE	NA	0.002432	19.7771	33.6634
large artery stroke		rs6491411	A	T	A	T	-0.10155	-0.0079	0.847789	0.8492	FALSE	TRUE	FALSE	1LUCeQ	0.0383	0.8357	outcome	TRUE	reported	textfile	0.02198	3.84e-06	exposure	TRUE	reported	GCST90200332	textfile	8115	2	TRUE	NA	0.002623	21.3373	33.6634
large artery stroke		rs7412	T	C	T	C	0.155124	-0.1027	0.084002	0.079	FALSE	FALSE	FALSE	1LUCeQ	0.0536	0.05554	outcome	TRUE	reported	textfile	0.027843	2.53e-08	exposure	TRUE	reported	GCST90200332	textfile	8115	2	TRUE	NA	0.003811	31.0331	33.6634
large artery stroke		rs75917318	C	G	C	G	-0.12151	0.0638	0.104724	0.1041	FALSE	TRUE	FALSE	1LUCeQ	0.0503	0.2048	outcome	TRUE	reported	textfile	0.026113	3.27e-06	exposure	TRUE	reported	GCST90200332	textfile	8115	2	TRUE	NA	0.002661	21.6459	33.6634
large artery stroke		rs78519165	T	C	T	C	0.270772	0.0727	0.017693	0.0158	FALSE	FALSE	FALSE	1LUCeQ	0.1436	0.6128	outcome	TRUE	reported	textfile	0.059181	4.76e-06	exposure	TRUE	reported	GCST90200332	textfile	8115	2	TRUE	NA	0.002573	20.9282	33.6634
large artery stroke		rs8736	C	T	C	T	-0.20078	0.0113	0.563463	0.5656	FALSE	FALSE	FALSE	1LUCeQ	0.0257	0.661	outcome	TRUE	reported	textfile	0.015799	5.29e-37	exposure	TRUE	reported	GCST90200332	textfile	8115	2	TRUE	NA	0.019514	161.469	33.6634
large artery stroke	GCST90200343	rs11197567	A	G	A	G	-0.08023	0.0135	0.253813	0.2471	FALSE	FALSE	FALSE	WfSkeX	0.0287	0.6366	outcome	TRUE	reported	textfile	0.01697	2.27e-06	exposure	TRUE	reported	GCST90200343	textfile	8235	2	TRUE	NA	0.002707	22.3495	28.9369
large artery stroke		rs11881315	T	C	T	C	-0.09175	-0.0984	0.180762	0.1806	FALSE	FALSE	FALSE	WfSkeX	0.0326	0.002541	outcome	TRUE	reported	textfile	0.019015	1.4e-06	exposure	TRUE	reported	GCST90200343	textfile	8235	2	TRUE	NA	0.002819	23.2775	28.9369
large artery stroke		rs12076023	C	T	C	T	-0.07181	-0.0184	0.546789	0.548	FALSE	FALSE	FALSE	WfSkeX	0.0249	0.4596	outcome	TRUE	reported	textfile	0.014706	1.05e-06	exposure	TRUE	reported	GCST90200343	textfile	8235	2	TRUE	NA	0.002887	23.8361	28.9369
large artery stroke		rs1227983	A	G	A	G	0.08913	-0.0067	0.200277	0.2144	FALSE	FALSE	FALSE	WfSkeX	0.0307	0.8278	outcome	TRUE	reported	textfile	0.018684	1.84e-06	exposure	TRUE	reported	GCST90200343	textfile	8235	2	TRUE	NA	0.002756	22.7512	28.9369
large artery stroke		rs1426239	C	T	C	T	0.074302	0.0911	0.281878	0.29	FALSE	FALSE	FALSE	WfSkeX	0.0295	0.002008	outcome	TRUE	reported	textfile	0.016431	6.12e-06	exposure	TRUE	reported	GCST90200343	textfile	8235	2	TRUE	NA	0.002477	20.4446	28.9369
large artery stroke		rs147786398	T	G	T	G	0.24349	-0.0477	0.019732	0.0239	FALSE	FALSE	FALSE	WfSkeX	0.1045	0.6477	outcome	TRUE	reported	textfile	0.052458	3.46e-06	exposure	TRUE	reported	GCST90200343	textfile	8235	2	TRUE	NA	0.002609	21.5391	28.9369
large artery stroke		rs148804382	A	C	A	C	0.421325	0.3532	0.010632	0.0148	FALSE	FALSE	FALSE	WfSkeX	0.1604	0.02764	outcome	TRUE	reported	textfile	0.071745	4.29e-09	exposure	TRUE	reported	GCST90200343	textfile	8235	2	TRUE	NA	0.00417	34.4779	28.9369
large artery stroke		rs17230332	A	T	A	T	0.103195	0.0242	0.119204	0.117	FALSE	TRUE	FALSE	WfSkeX	0.039	0.5351	outcome	TRUE	reported	textfile	0.022542	4.7e-06	exposure	TRUE	reported	GCST90200343	textfile	8235	2	TRUE	NA	0.002538	20.9513	28.9369
large artery stroke		rs36004306	C	A	C	A	0.150391	######	0.049532	0.0474	FALSE	FALSE	FALSE	WfSkeX	0.071	0.9977	outcome	TRUE	reported	textfile	0.033687	8.03e-06	exposure	TRUE	reported	GCST90200343	textfile	8235	2	TRUE	NA	0.002414	19.9252	28.9369
large artery stroke		rs504434	A	G	A	G	-0.16792	-0.0105	0.510457	0.5292	FALSE	FALSE	FALSE	WfSkeX	0.0247	0.6707	outcome	TRUE	reported	textfile	0.014417	2.37e-31	exposure	TRUE	reported	GCST90200343	textfile	8235	2	TRUE	NA	0.016207	135.629	28.9369
large artery stroke		rs71375101	G	A	G	A	0.283385	0.096	0.013515	0.0204	FALSE	FALSE	FALSE	WfSkeX	0.139	0.4895	outcome	TRUE	reported	textfile	0.063427	7.9e-06	exposure	TRUE	reported	GCST90200343	textfile	8235	2	TRUE	NA	0.002418	19.9571	28.9369
large artery stroke		rs73195880	T	C	T	C	-0.17166	0.0148	0.039184	0.0437	FALSE	FALSE	FALSE	WfSkeX	0.0723	0.8374	outcome	TRUE	reported	textfile	0.037524	4.77e-06	exposure	TRUE	reported	GCST90200343	textfile	8235	2	TRUE	NA	0.002535	20.9219	28.9369
large artery stroke		rs73850513	T	C	T	C	-0.11588	-0.0231	0.110892	0.11	FALSE	FALSE	FALSE	WfSkeX	0.0443	0.602	outcome	TRUE	reported	textfile	0.023312	6.67e-07	exposure	TRUE	reported	GCST90200343	textfile	8235	2	TRUE	NA	0.002991	24.7025	28.9369
large artery stroke		rs74581562	G	A	G	A	0.165226	0.0824	0.041997	0.0468	FALSE	FALSE	FALSE	WfSkeX	0.0649	0.2042	outcome	TRUE	reported	textfile	0.03665	6.54e-06	exposure	TRUE	reported	GCST90200343	textfile	8235	2	TRUE	NA	0.002462	20.3188	28.9369
large artery stroke		rs78187635	A	G	A	G	-0.13474	-0.0101	0.068607	0.0751	FALSE	FALSE	FALSE	WfSkeX	0.0506	0.8421	outcome	TRUE	reported	textfile	0.028832	2.97e-06	exposure	TRUE	reported	GCST90200343	textfile	8235	2	TRUE	NA	0.002645	21.8334	28.9369
large artery stroke		rs79171773	C	T	C	T	0.239021	0.0558	0.018958	0.0177	FALSE	FALSE	FALSE	WfSkeX	0.1167	0.6327	outcome	TRUE	reported	textfile	0.05357	8.13e-06	exposure	TRUE	reported	GCST90200343	textfile	8235	2	TRUE	NA	0.002412	19.9033	28.9369
large artery stroke		rs79911842	C	A	C	A	0.278914	-0.0179	0.014092	0.0143	FALSE	FALSE	FALSE	WfSkeX	0.177	0.9195	outcome	TRUE	reported	textfile	0.062087	7.05e-06	exposure	TRUE	reported	GCST90200343	textfile	8235	2	TRUE	NA	0.002445	20.1758	28.9369
large artery stroke		rs9912388	G	A	G	A	0.069666	-0.0013	0.504096	0.5011	FALSE	FALSE	FALSE	WfSkeX	0.0259	0.9595	outcome	TRUE	reported	textfile	0.014865	2.78e-06	exposure	TRUE	reported	GCST90200343	textfile	8235	2	TRUE	NA	0.00266	21.9595	28.9369
large artery stroke		rs9928003	C	A	C	A	-0.11281	-0.0406	0.179504	0.1794	FALSE	FALSE	FALSE	WfSkeX	0.0323	0.209	outcome	TRUE	reported	textfile	0.019107	3.55e-09	exposure	TRUE	reported	GCST90200343	textfile	8235	2	TRUE	NA	0.004215	34.8478	28.9369
large artery stroke	GCST90200389	rs10887866	T	G	T	G	0.127328	0.0914	0.081643	0.083	FALSE	FALSE	FALSE	Y5KKJy	0.0447	0.04099	outcome	TRUE	reported	textfile	0.027447	3.5e-06	exposure	TRUE	reported	GCST90200389	textfile	8252	2	TRUE	NA	0.002601	21.5156	21.8697
large artery stroke		rs11058034	T	G	T	G	0.077561	0.0281	0.254439	0.2434	FALSE	FALSE	FALSE	Y5KKJy	0.0286	0.3248	outcome	TRUE	reported	textfile	0.016971	4.87e-06	exposure	TRUE	reported	GCST90200389	textfile	8252	2	TRUE	NA	0.002525	20.8827	21.8697
large artery stroke		rs113979038	A	G	A	G	-0.1754	0.0161	0.03701	0.0419	FALSE	FALSE	FALSE	Y5KKJy	0.0699	0.8177	outcome	TRUE	reported	textfile	0.039583	9.36e-06	exposure	TRUE	reported	GCST90200389	textfile	8252	2	TRUE	NA	0.002374	19.6321	21.8697
large artery stroke		rs114600258	A	G	A	G	0.275036	-0.0819	0.015289	0.0227	FALSE	FALSE	FALSE	Y5KKJy	0.1267	0.5181	outcome	TRUE	reported	textfile	0.060858	6.2e-06	exposure	TRUE	reported	GCST90200389	textfile	8252	2	TRUE	NA	0.002469	20.4193	21.8697
large artery stroke		rs115369842	A	G	A	G	0.168193	0.1171	0.046917	0.0526	FALSE	FALSE	FALSE	Y5KKJy	0.0782	0.1346	outcome	TRUE	reported	textfile	0.035236	1.81e-06	exposure	TRUE	reported	GCST90200389	textfile	8252	2	TRUE	NA	0.002754	22.7793	21.8697
large artery stroke		rs117569258	G	A	G	A	-0.1671	-0.0733	0.040789	0.0447	FALSE	FALSE	FALSE	Y5KKJy	0.0682	0.2827	outcome	TRUE	reported	textfile	0.037576	8.71e-06	exposure	TRUE	reported	GCST90200389	textfile	8252	2	TRUE	NA	0.002391	19.7695	21.8697
large artery stroke		rs12654931	T	A	T	A	0.093744	0.0383	0.18078	0.1847	FALSE	TRUE	FALSE	Y5KKJy	0.032	0.2302	outcome	TRUE	reported	textfile	0.019442	1.42e-06	exposure	TRUE	reported	GCST90200389	textfile	8252	2	TRUE	NA	0.002809	23.243	21.8697
large artery stroke		rs140114695	T	C	T	C	0.283169	0.0389	0.01534	0.0146	FALSE	FALSE	FALSE	Y5KKJy	0.145	0.7885	outcome	TRUE	reported	textfile	0.060612	2.99e-06	exposure	TRUE	reported	GCST90200389	textfile	8252	2	TRUE	NA	0.002638	21.8206	21.8697
large artery stroke		rs145150132	C	T	C	T	0.260485	0.0209	0.018336	0.0217	FALSE	FALSE	FALSE	Y5KKJy	0.0981	0.8313	outcome	TRUE	reported	textfile	0.05546	2.64e-06	exposure	TRUE	reported	GCST90200389	textfile	8252	2	TRUE	NA	0.002666	22.0551	21.8697
large artery stroke		rs147206660	G	A	G	A	0.304849	0.2253	0.012627	0.0162	FALSE	FALSE	FALSE	Y5KKJy	0.1179	0.0559	outcome	TRUE	reported	textfile	0.067177	5.68e-06	exposure	TRUE	reported	GCST90200389	textfile	8252	2	TRUE	NA	0.002489	20.5882	21.8697
large artery stroke		rs147785826	G	A	G	A	-0.20604	-0.0191	0.029258	0.0298	FALSE	FALSE	FALSE	Y5KKJy	0.0909	0.8333	outcome	TRUE	reported	textfile	0.044622	3.89e-06	exposure	TRUE	reported	GCST90200389	textfile	8252	2	TRUE	NA	0.002577	21.3154	21.8697
large artery stroke		rs1529101	G	C	G	C	0.082946	-0.0159	0.264586	0.2794	FALSE	TRUE	FALSE	Y5KKJy	0.0272	0.5589	outcome	TRUE	reported	textfile	0.017084	1.2e-06	exposure	TRUE	reported	GCST90200389	textfile	8252	2	TRUE	NA	0.002848	23.5671	21.8697
large artery stroke		rs155647	G	A	G	A	0.071804	-0.0287	0.586112	0.5784	FALSE	FALSE	FALSE	Y5KKJy	0.0257	0.264	outcome	TRUE	reported	textfile	0.015356	2.92e-06	exposure	TRUE	reported	GCST90200389	textfile	8252	2	TRUE	NA	0.002643	21.8604	21.8697
large artery stroke		rs17033387	T	C	T	C	0.155813	0.0767	0.050661	0.0552	FALSE	FALSE	FALSE	Y5KKJy	0.0625	0.2203	outcome	TRUE	reported	textfile	0.033895	4.29e-06	exposure	TRUE	reported	GCST90200389	textfile	8252	2	TRUE	NA	0.002554	21.1273	21.8697
large artery stroke		rs17223514	T	C	T	C	0.164922	0.1059	0.051948	0.0573	FALSE	FALSE	FALSE	Y5KKJy	0.0631	0.09331	outcome	TRUE	reported	textfile	0.033918	1.16e-06	exposure	TRUE	reported	GCST90200389	textfile	8252	2	TRUE	NA	0.002857	23.6375	21.8697
large artery stroke		rs28743006	C	G	C	G	-0.12088	0.0335	0.100462	0.1089	FALSE	TRUE	FALSE	Y5KKJy	0.0413	0.4178	outcome	TRUE	reported	textfile	0.024875	1.18e-06	exposure	TRUE	reported	GCST90200389	textfile	8252	2	TRUE	NA	0.002854	23.6103	21.8697
large artery stroke		rs6574951	A	G	A	G	0.075237	0.0046	0.296608	0.2948	FALSE	FALSE	FALSE	Y5KKJy	0.0286	0.872	outcome	TRUE	reported	textfile	0.016505	5.15e-06	exposure	TRUE	reported	GCST90200389	textfile	8252	2	TRUE	NA	0.002512	20.7757	21.8697
large artery stroke		rs73158634	G	T	G	T	0.327077	0.3127	0.010674	0.0138	FALSE	FALSE	FALSE	Y5KKJy	0.1462	0.03245	outcome	TRUE	reported	textfile	0.072234	5.95e-06	exposure	TRUE	reported	GCST90200389	textfile	8252	2	TRUE	NA	0.002478	20.4979	21.8697
large artery stroke		rs76255768	C	T	C	T	0.282225	0.2512	0.016765	0.0196	FALSE	FALSE	FALSE	Y5KKJy	0.1426	0.07813	outcome	TRUE	reported	textfile	0.058255	1.27e-06	exposure	TRUE	reported	GCST90200389	textfile	8252	2	TRUE	NA	0.002836	23.4651	21.8697
large artery stroke		rs7946890	C	A	C	A	-0.12821	-0.0182	0.094686	0.0998	FALSE	FALSE	FALSE	Y5KKJy	0.0422	0.667	outcome	TRUE	reported	textfile	0.025726	6.23e-07	exposure	TRUE	reported	GCST90200389	textfile	8252	2	TRUE	NA	0.003001	24.8327	21.8697
large artery stroke	GCST90200445	rs10812806	T	A	T	A	0.077954	0.0041	0.353051	0.3705	FALSE	TRUE	FALSE	cn74PG	0.0274	0.882	outcome	TRUE	reported	textfile	0.016931	4.14e-06	exposure	TRUE	reported	GCST90200445	textfile	8163	2	TRUE	NA	0.00259	21.1941	23.3779
large artery stroke		rs11970794	A	G	A	G	-0.11177	0.0418	0.10899	0.1119	FALSE	FALSE	FALSE	cn74PG	0.0386	0.2781	outcome	TRUE	reported	textfile	0.024753	6.32e-06	exposure	TRUE	reported	GCST90200445	textfile	8163	2	TRUE	NA	0.002492	20.3842	23.3779
large artery stroke		rs12094842	A	G	A	G	-0.12472	-0.0502	0.311615	0.3025	FALSE	FALSE	FALSE	cn74PG	0.0268	0.06156	outcome	TRUE	reported	textfile	0.016557	4.96e-14	exposure	TRUE	reported	GCST90200445	textfile	8163	2	TRUE	NA	0.006904	56.7323	23.3779
large artery stroke		rs12123333	A	T	A	T	0.095746	0.0396	0.162071	0.1545	FALSE	TRUE	FALSE	cn74PG	0.0363	0.275	outcome	TRUE	reported	textfile	0.0212	6.29e-06	exposure	TRUE	reported	GCST90200445	textfile	8163	2	TRUE	NA	0.002492	20.392	23.3779
large artery stroke		rs12193109	G	A	G	A	0.159336	0.1161	0.059494	0.0664	FALSE	FALSE	FALSE	cn74PG	0.058	0.04521	outcome	TRUE	reported	textfile	0.032989	1.37e-06	exposure	TRUE	reported	GCST90200445	textfile	8163	2	TRUE	NA	0.00285	23.3226	23.3779
large artery stroke		rs12630356	G	A	G	A	-0.10685	0.0094	0.126627	0.1271	FALSE	FALSE	FALSE	cn74PG	0.0374	0.8012	outcome	TRUE	reported	textfile	0.023261	4.36e-06	exposure	TRUE	reported	GCST90200445	textfile	8163	2	TRUE	NA	0.002578	21.0938	23.3779
large artery stroke		rs13160166	G	A	G	A	-0.15143	-0.0598	0.064921	0.0764	FALSE	FALSE	FALSE	cn74PG	0.0512	0.2426	outcome	TRUE	reported	textfile	0.031447	1.47e-06	exposure	TRUE	reported	GCST90200445	textfile	8163	2	TRUE	NA	0.002832	23.1815	23.3779
large artery stroke		rs13405453	G	A	G	A	0.343685	0.1297	0.011963	0.0177	FALSE	FALSE	FALSE	cn74PG	0.1262	0.304	outcome	TRUE	reported	textfile	0.071536	1.55e-06	exposure	TRUE	reported	GCST90200445	textfile	8163	2	TRUE	NA	0.00282	23.0765	23.3779
large artery stroke		rs140456609	C	A	C	A	0.390922	0.0848	0.009468	0.0127	FALSE	FALSE	FALSE	cn74PG	0.1637	0.6047	outcome	TRUE	reported	textfile	0.079761	9.53e-07	exposure	TRUE	reported	GCST90200445	textfile	8163	2	TRUE	NA	0.002934	24.0155	23.3779
large artery stroke		rs142207406	T	C	T	C	-0.28501	0.0026	0.01704	0.0208	FALSE	FALSE	FALSE	cn74PG	0.1576	0.9869	outcome	TRUE	reported	textfile	0.059453	1.64e-06	exposure	TRUE	reported	GCST90200445	textfile	8163	2	TRUE	NA	0.002807	22.9747	23.3779
large artery stroke		rs1440374	C	T	C	T	-0.08604	-0.0021	0.203197	0.196	FALSE	FALSE	FALSE	cn74PG	0.0324	0.9474	outcome	TRUE	reported	textfile	0.019296	8.23e-06	exposure	TRUE	reported	GCST90200445	textfile	8163	2	TRUE	NA	0.00243	19.8787	23.3779
large artery stroke		rs145372320	G	A	G	A	0.209852	0.0501	0.027044	0.0256	FALSE	FALSE	FALSE	cn74PG	0.089	0.5737	outcome	TRUE	reported	textfile	0.047264	8.99e-06	exposure	TRUE	reported	GCST90200445	textfile	8163	2	TRUE	NA	0.002409	19.7091	23.3779
large artery stroke		rs149459084	T	C	T	C	0.205699	0.0149	0.02832	0.027	FALSE	FALSE	FALSE	cn74PG	0.0932	0.8728	outcome	TRUE	reported	textfile	0.046525	9.81e-06	exposure	TRUE	reported	GCST90200445	textfile	8163	2	TRUE	NA	0.002389	19.5428	23.3779
large artery stroke		rs2287634	A	T	A	T	-0.0813	-0.0196	0.244866	0.2605	FALSE	TRUE	FALSE	cn74PG	0.0286	0.4927	outcome	TRUE	reported	textfile	0.018366	9.56e-06	exposure	TRUE	reported	GCST90200445	textfile	8163	2	TRUE	NA	0.002395	19.5925	23.3779
large artery stroke		rs2453554	T	C	T	C	-0.08856	0.0034	0.236845	0.2361	FALSE	FALSE	FALSE	cn74PG	0.0286	0.9065	outcome	TRUE	reported	textfile	0.018236	1.2e-06	exposure	TRUE	reported	GCST90200445	textfile	8163	2	TRUE	NA	0.002881	23.579	23.3779
large artery stroke		rs2584680	T	C	T	C	0.100886	0.037	0.139383	0.1477	FALSE	FALSE	FALSE	cn74PG	0.0369	0.3152	outcome	TRUE	reported	textfile	0.022668	8.56e-06	exposure	TRUE	reported	GCST90200445	textfile	8163	2	TRUE	NA	0.002421	19.8026	23.3779
large artery stroke		rs4444743	A	G	A	G	0.113056	0.035	0.128954	0.1275	FALSE	FALSE	FALSE	cn74PG	0.0379	0.3559	outcome	TRUE	reported	textfile	0.022989	8.75e-07	exposure	TRUE	reported	GCST90200445	textfile	8163	2	TRUE	NA	0.002954	24.18	23.3779
large artery stroke		rs61961949	C	G	C	G	0.202077	-0.0239	0.03713	0.0326	FALSE	TRUE	FALSE	cn74PG	0.1087	0.8261	outcome	TRUE	reported	textfile	0.041697	1.26e-06	exposure	TRUE	reported	GCST90200445	textfile	8163	2	TRUE	NA	0.002869	23.4812	23.3779
large artery stroke		rs6580191	A	G	A	G	0.096533	0.0687	0.151976	0.1539	FALSE	FALSE	FALSE	cn74PG	0.0333	0.03921	outcome	TRUE	reported	textfile	0.021435	6.69e-06	exposure	TRUE	reported	GCST90200445	textfile	8163	2	TRUE	NA	0.002478	20.276	23.3779
large artery stroke		rs75758266	A	G	A	G	-0.31257	0.1606	0.014708	0.0215	FALSE	FALSE	FALSE	cn74PG	0.1036	0.1212	outcome	TRUE	reported	textfile	0.06452	1.27e-06	exposure	TRUE	reported	GCST90200445	textfile	8163	2	TRUE	NA	0.002867	23.4641	23.3779
large artery stroke		rs911992	C	A	C	A	0.075872	-0.0033	0.338024	0.3356	FALSE	FALSE	FALSE	cn74PG	0.0275	0.9055	outcome	TRUE	reported	textfile	0.016358	3.52e-06	exposure	TRUE	reported	GCST90200445	textfile	8163	2	TRUE	NA	0.002628	21.5067	23.3779
large artery stroke		rs9619637	C	G	C	G	-0.101	-0.0573	0.164371	0.1765	FALSE	TRUE	FALSE	cn74PG	0.0349	0.101	outcome	TRUE	reported	textfile	0.021087	1.67e-06	exposure	TRUE	reported	GCST90200445	textfile	8163	2	TRUE	NA	0.002802	22.9352	23.3779
large artery stroke	GCST90200450	rs12901570	T	C	T	C	0.154945	0.1309	0.066247	0.0776	FALSE	FALSE	FALSE	qyzTmm	0.061	0.03194	outcome	TRUE	reported	textfile	0.032797	2.31e-06	exposure	TRUE	reported	GCST90200450	textfile	7564	2	TRUE	NA	0.002942	22.314	22.4806
large artery stroke		rs13254568	T	C	T	C	-0.09957	-0.0335	0.175568	0.1777	FALSE	FALSE	FALSE	qyzTmm	0.0334	0.3153	outcome	TRUE	reported	textfile	0.021654	4.26e-06	exposure	TRUE	reported	GCST90200450	textfile	7564	2	TRUE	NA	0.002787	21.1364	22.4806
large artery stroke		rs140409422	C	T	C	T	0.256599	0.012	0.020284	0.0195	FALSE	FALSE	FALSE	qyzTmm	0.1026	0.907	outcome	TRUE	reported	textfile	0.057085	6.95e-06	exposure	TRUE	reported	GCST90200450	textfile	7564	2	TRUE	NA	0.002664	20.2003	22.4806
large artery stroke		rs150000692	A	G	A	G	0.436181	0.278	0.008614	0.0128	FALSE	FALSE	FALSE	qyzTmm	0.1508	0.06534	outcome	TRUE	reported	textfile	0.087432	6.07e-07	exposure	TRUE	reported	GCST90200450	textfile	7564	2	TRUE	NA	0.00328	24.8817	22.4806
large artery stroke		rs1801761	T	C	T	C	-0.3034	-0.2094	0.014225	0.0151	FALSE	FALSE	FALSE	qyzTmm	0.1444	0.1471	outcome	TRUE	reported	textfile	0.067812	7.67e-06	exposure	TRUE	reported	GCST90200450	textfile	7564	2	TRUE	NA	0.002639	20.0126	22.4806
large artery stroke		rs187444803	A	G	A	G	0.316983	0.2358	0.013735	0.016	FALSE	FALSE	FALSE	qyzTmm	0.1203	0.05008	outcome	TRUE	reported	textfile	0.06957	5.21e-06	exposure	TRUE	reported	GCST90200450	textfile	7564	2	TRUE	NA	0.002737	20.7544	22.4806
large artery stroke		rs34615322	A	G	A	G	0.097324	-0.0229	0.213364	0.2399	FALSE	FALSE	FALSE	qyzTmm	0.0308	0.4573	outcome	TRUE	reported	textfile	0.019967	1.09e-06	exposure	TRUE	reported	GCST90200450	textfile	7564	2	TRUE	NA	0.003131	23.7518	22.4806
large artery stroke		rs35224423	C	G	C	G	0.405877	-0.0113	0.009358	0.0211	FALSE	TRUE	FALSE	qyzTmm	0.1275	0.9291	outcome	TRUE	reported	textfile	0.083088	1.03e-06	exposure	TRUE	reported	GCST90200450	textfile	7564	2	TRUE	NA	0.003145	23.856	22.4806
large artery stroke		rs61908034	C	T	C	T	0.199425	0.0863	0.035152	0.0349	FALSE	FALSE	FALSE	qyzTmm	0.085	0.3099	outcome	TRUE	reported	textfile	0.043362	4.24e-06	exposure	TRUE	reported	GCST90200450	textfile	7564	2	TRUE	NA	0.002788	21.1456	22.4806
large artery stroke		rs68146491	G	A	G	A	-0.12955	-0.0032	0.09477	0.0918	FALSE	FALSE	FALSE	qyzTmm	0.0435	0.9418	outcome	TRUE	reported	textfile	0.027388	2.24e-06	exposure	TRUE	reported	GCST90200450	textfile	7564	2	TRUE	NA	0.002949	22.3697	22.4806
large artery stroke		rs71459199	A	G	A	G	0.113531	0.0565	0.141713	0.1489	FALSE	FALSE	FALSE	qyzTmm	0.0371	0.128	outcome	TRUE	reported	textfile	0.023495	1.35e-06	exposure	TRUE	reported	GCST90200450	textfile	7564	2	TRUE	NA	0.003078	23.3439	22.4806
large artery stroke		rs71567664	T	C	T	C	0.355575	0.0802	0.012567	0.0146	FALSE	FALSE	FALSE	qyzTmm	0.1556	0.6061	outcome	TRUE	reported	textfile	0.071752	7.21e-07	exposure	TRUE	reported	GCST90200450	textfile	7564	2	TRUE	NA	0.003236	24.5518	22.4806
large artery stroke		rs73031046	A	C	A	C	0.17103	0.0806	0.044846	0.047	FALSE	FALSE	FALSE	qyzTmm	0.0652	0.216	outcome	TRUE	reported	textfile	0.038678	9.78e-06	exposure	TRUE	reported	GCST90200450	textfile	7564	2	TRUE	NA	0.002578	19.5481	22.4806
large artery stroke		rs75716342	A	G	A	G	-0.39431	0.073	0.007989	0.0132	FALSE	FALSE	FALSE	qyzTmm	0.1727	0.6727	outcome	TRUE	reported	textfile	0.089128	9.69e-06	exposure	TRUE	reported	GCST90200450	textfile	7564	2	TRUE	NA	0.002581	19.5671	22.4806
large artery stroke		rs7653229	T	A	T	A	0.238944	-0.0663	0.032764	0.0404	FALSE	TRUE	FALSE	qyzTmm	0.0735	0.3665	outcome	TRUE	reported	textfile	0.044897	1.03e-07	exposure	TRUE	reported	GCST90200450	textfile	7564	2	TRUE	NA	0.003731	28.3168	22.4806
large artery stroke		rs7699323	G	A	G	A	-0.16462	-0.0573	0.056007	0.0612	FALSE	FALSE	FALSE	qyzTmm	0.0563	0.3084	outcome	TRUE	reported	textfile	0.034969	2.51e-06	exposure	TRUE	reported	GCST90200450	textfile	7564	2	TRUE	NA	0.002921	22.1548	22.4806
large artery stroke		rs77246088	G	A	G	A	0.320946	0.1504	0.014993	0.0299	FALSE	FALSE	FALSE	qyzTmm	0.1217	0.2163	outcome	TRUE	reported	textfile	0.066193	1.24e-06	exposure	TRUE	reported	GCST90200450	textfile	7564	2	TRUE	NA	0.003098	23.5028	22.4806
large artery stroke		rs77277881	A	G	A	G	0.351118	-0.1478	0.013584	0.0181	FALSE	FALSE	FALSE	qyzTmm	0.1327	0.2653	outcome	TRUE	reported	textfile	0.069528	4.42e-07	exposure	TRUE	reported	GCST90200450	textfile	7564	2	TRUE	NA	0.00336	25.4958	22.4806
large artery stroke		rs77389939	C	T	C	T	0.146074	0.0653	0.071911	0.0621	FALSE	FALSE	FALSE	qyzTmm	0.059	0.269	outcome	TRUE	reported	textfile	0.030923	2.32e-06	exposure	TRUE	reported	GCST90200450	textfile	7564	2	TRUE	NA	0.002941	22.3079	22.4806
large artery stroke		rs9938591	C	T	C	T	-0.23699	-0.082	0.975717	0.9737	FALSE	FALSE	FALSE	qyzTmm	0.0905	0.3651	outcome	TRUE	reported	textfile	0.052463	6.26e-06	exposure	TRUE	reported	GCST90200450	textfile	7564	2	TRUE	NA	0.002691	20.4012	22.4806
large artery stroke	GCST90200530	rs12127631	T	C	T	C	-0.11309	0.0106	0.108529	0.1151	FALSE	FALSE	FALSE	eZjPd9	0.0393	0.7877	outcome	TRUE	reported	textfile	0.025407	8.53e-06	exposure	TRUE	reported	GCST90200530	textfile	7747	2	TRUE	NA	0.002551	19.8095	21.6648
large artery stroke		rs12606645	G	A	G	A	-0.07938	0.0156	0.294683	0.3097	FALSE	FALSE	FALSE	eZjPd9	0.0269	0.5626	outcome	TRUE	reported	textfile	0.01751	5.81e-06	exposure	TRUE	reported	GCST90200530	textfile	7747	2	TRUE	NA	0.002646	20.5447	21.6648
large artery stroke		rs140576688	G	A	G	A	-0.31987	0.2674	0.014601	0.0188	FALSE	FALSE	FALSE	eZjPd9	0.1206	0.02665	outcome	TRUE	reported	textfile	0.065874	1.2e-06	exposure	TRUE	reported	GCST90200530	textfile	7747	2	TRUE	NA	0.003034	23.5728	21.6648
large artery stroke		rs141882839	A	G	A	G	0.264224	-0.2434	0.026841	0.0216	FALSE	FALSE	FALSE	eZjPd9	0.1143	0.03323	outcome	TRUE	reported	textfile	0.049128	7.52e-08	exposure	TRUE	reported	GCST90200530	textfile	7747	2	TRUE	NA	0.00372	28.9182	21.6648
large artery stroke		rs144448722	T	C	T	C	-0.42928	0.0353	0.008189	0.0134	FALSE	FALSE	FALSE	eZjPd9	0.2067	0.8643	outcome	TRUE	reported	textfile	0.088043	1.08e-06	exposure	TRUE	reported	GCST90200530	textfile	7747	2	TRUE	NA	0.003059	23.7674	21.6648
large artery stroke		rs149288081	T	C	T	C	0.228011	-0.0372	0.025413	0.0531	FALSE	FALSE	FALSE	eZjPd9	0.0972	0.7021	outcome	TRUE	reported	textfile	0.051595	9.9e-06	exposure	TRUE	reported	GCST90200530	textfile	7747	2	TRUE	NA	0.002515	19.5251	21.6648
large artery stroke		rs34713419	A	C	A	C	-0.07493	0.0352	0.378749	0.3741	FALSE	FALSE	FALSE	eZjPd9	0.0255	0.167	outcome	TRUE	reported	textfile	0.016296	4.27e-06	exposure	TRUE	reported	GCST90200530	textfile	7747	2	TRUE	NA	0.002721	21.1351	21.6648
large artery stroke		rs35469830	T	C	T	C	-0.08342	0.0648	0.231018	0.2331	FALSE	FALSE	FALSE	eZjPd9	0.0307	0.03512	outcome	TRUE	reported	textfile	0.018828	9.4e-06	exposure	TRUE	reported	GCST90200530	textfile	7747	2	TRUE	NA	0.002527	19.6245	21.6648
large artery stroke		rs62243093	C	G	C	G	0.219222	-0.0274	0.028866	0.024	FALSE	TRUE	FALSE	eZjPd9	0.1062	0.7968	outcome	TRUE	reported	textfile	0.047535	3.99e-06	exposure	TRUE	reported	GCST90200530	textfile	7747	2	TRUE	NA	0.002738	21.2634	21.6648
large artery stroke		rs6580866	G	C	G	C	-0.14155	0.0185	0.91945	0.9165	FALSE	TRUE	FALSE	eZjPd9	0.0464	0.6903	outcome	TRUE	reported	textfile	0.029341	1.41e-06	exposure	TRUE	reported	GCST90200530	textfile	7747	2	TRUE	NA	0.002995	23.2676	21.6648
large artery stroke		rs72637741	T	A	T	A	0.083177	-0.042	0.260793	0.2605	FALSE	TRUE	FALSE	eZjPd9	0.0287	0.1437	outcome	TRUE	reported	textfile	0.018131	4.49e-06	exposure	TRUE	reported	GCST90200530	textfile	7747	2	TRUE	NA	0.002709	21.0398	21.6648
large artery stroke		rs75673453	A	G	A	G	0.156836	0.0154	0.054691	0.0492	FALSE	FALSE	FALSE	eZjPd9	0.0642	0.8106	outcome	TRUE	reported	textfile	0.034644	5.98e-06	exposure	TRUE	reported	GCST90200530	textfile	7747	2	TRUE	NA	0.002638	20.4892	21.6648
large artery stroke		rs76448749	A	G	A	G	0.167637	-0.0426	0.047542	0.0524	FALSE	FALSE	FALSE	eZjPd9	0.0633	0.5016	outcome	TRUE	reported	textfile	0.037068	6.11e-06	exposure	TRUE	reported	GCST90200530	textfile	7747	2	TRUE	NA	0.002633	20.4473	21.6648
large artery stroke		rs7819986	C	A	C	A	-0.10715	-0.0186	0.86435	0.8707	FALSE	FALSE	FALSE	eZjPd9	0.0393	0.6351	outcome	TRUE	reported	textfile	0.024014	8.13e-06	exposure	TRUE	reported	GCST90200530	textfile	7747	2	TRUE	NA	0.002563	19.9025	21.6648
large artery stroke	GCST90200587	rs10107132	G	A	G	A	0.078589	-0.0172	0.644266	0.6494	FALSE	FALSE	FALSE	xYtMYE	0.0281	0.5406	outcome	TRUE	reported	textfile	0.017438	6.58e-06	exposure	TRUE	reported	GCST90200587	textfile	6916	2	TRUE	NA	0.002928	20.306	23.0035
large artery stroke		rs1064257	G	C	G	C	0.196515	-0.0774	0.044325	0.0598	FALSE	TRUE	FALSE	xYtMYE	0.0757	0.3066	outcome	TRUE	reported	textfile	0.040088	9.48e-07	exposure	TRUE	reported	GCST90200587	textfile	6916	2	TRUE	NA	0.003463	24.0238	23.0035
large artery stroke		rs10933869	T	C	T	C	-0.13292	0.0525	0.124872	0.1368	FALSE	FALSE	FALSE	xYtMYE	0.0385	0.172	outcome	TRUE	reported	textfile	0.024881	9.18e-08	exposure	TRUE	reported	GCST90200587	textfile	6916	2	TRUE	NA	0.00411	28.5311	23.0035
large artery stroke		rs111501930	A	G	A	G	-0.29229	0.1122	0.016415	0.0199	FALSE	FALSE	FALSE	xYtMYE	0.1093	0.3045	outcome	TRUE	reported	textfile	0.064883	6.64e-06	exposure	TRUE	reported	GCST90200587	textfile	6916	2	TRUE	NA	0.002926	20.288	23.0035
large artery stroke		rs116774173	T	G	T	G	0.2924	-0.0863	0.017009	0.0181	FALSE	FALSE	FALSE	xYtMYE	0.1144	0.4505	outcome	TRUE	reported	textfile	0.063955	4.83e-06	exposure	TRUE	reported	GCST90200587	textfile	6916	2	TRUE	NA	0.003013	20.8968	23.0035
large artery stroke		rs11688594	T	A	T	A	-0.12677	0.0267	0.115692	0.1291	FALSE	TRUE	FALSE	xYtMYE	0.037	0.4715	outcome	TRUE	reported	textfile	0.026301	1.44e-06	exposure	TRUE	reported	GCST90200587	textfile	6916	2	TRUE	NA	0.003348	23.2258	23.0035
large artery stroke		rs12894741	C	A	C	A	-0.31167	0.128	0.015472	0.0215	FALSE	FALSE	FALSE	xYtMYE	0.1109	0.2483	outcome	TRUE	reported	textfile	0.066262	2.56e-06	exposure	TRUE	reported	GCST90200587	textfile	6916	2	TRUE	NA	0.003189	22.1175	23.0035
large artery stroke		rs13354642	C	T	C	T	0.090292	-0.0463	0.286918	0.2856	FALSE	FALSE	FALSE	xYtMYE	0.0281	0.09998	outcome	TRUE	reported	textfile	0.018276	7.8e-07	exposure	TRUE	reported	GCST90200587	textfile	6916	2	TRUE	NA	0.003517	24.4005	23.0035
large artery stroke		rs1413912	G	A	G	A	-0.08968	-0.0092	0.546433	0.5403	FALSE	FALSE	FALSE	xYtMYE	0.0257	0.7194	outcome	TRUE	reported	textfile	0.016735	8.38e-08	exposure	TRUE	reported	GCST90200587	textfile	6916	2	TRUE	NA	0.004135	28.7075	23.0035
large artery stroke		rs141608621	G	A	G	A	-0.33397	0.1392	0.012835	0.0183	FALSE	FALSE	FALSE	xYtMYE	0.1349	0.3022	outcome	TRUE	reported	textfile	0.072538	4.14e-06	exposure	TRUE	reported	GCST90200587	textfile	6916	2	TRUE	NA	0.003056	21.1916	23.0035
large artery stroke		rs17138637	C	T	C	T	-0.14782	-0.0822	0.063253	0.07	FALSE	FALSE	FALSE	xYtMYE	0.0505	0.1037	outcome	TRUE	reported	textfile	0.033456	9.95e-06	exposure	TRUE	reported	GCST90200587	textfile	6916	2	TRUE	NA	0.002815	19.5164	23.0035
large artery stroke		rs17224726	T	C	T	C	-0.2102	0.098	0.031423	0.0337	FALSE	FALSE	FALSE	xYtMYE	0.0799	0.2202	outcome	TRUE	reported	textfile	0.047139	8.23e-06	exposure	TRUE	reported	GCST90200587	textfile	6916	2	TRUE	NA	0.002867	19.8789	23.0035
large artery stroke		rs189664131	G	T	G	T	-0.22381	0.1408	0.03247	0.036	FALSE	FALSE	FALSE	xYtMYE	0.0751	0.06075	outcome	TRUE	reported	textfile	0.047059	1.97e-06	exposure	TRUE	reported	GCST90200587	textfile	6916	2	TRUE	NA	0.00326	22.6129	23.0035
large artery stroke		rs2472297	T	C	T	C	-0.09646	0.0371	0.246521	0.2459	FALSE	FALSE	FALSE	xYtMYE	0.0313	0.2366	outcome	TRUE	reported	textfile	0.018919	3.42e-07	exposure	TRUE	reported	GCST90200587	textfile	6916	2	TRUE	NA	0.003745	25.9899	23.0035
large artery stroke		rs4410790	C	T	C	T	-0.09345	0.036	0.623168	0.6214	FALSE	FALSE	FALSE	xYtMYE	0.0264	0.1723	outcome	TRUE	reported	textfile	0.016907	3.25e-08	exposure	TRUE	reported	GCST90200587	textfile	6916	2	TRUE	NA	0.004398	30.5445	23.0035
large artery stroke		rs4946689	A	G	A	G	0.108946	-0.0284	0.848306	0.8521	FALSE	FALSE	FALSE	xYtMYE	0.0355	0.4241	outcome	TRUE	reported	textfile	0.022882	1.93e-06	exposure	TRUE	reported	GCST90200587	textfile	6916	2	TRUE	NA	0.003267	22.662	23.0035
large artery stroke		rs56113850	C	T	C	T	-0.09568	-0.0155	0.573864	0.5517	FALSE	FALSE	FALSE	xYtMYE	0.0284	0.5848	outcome	TRUE	reported	textfile	0.01648	6.39e-09	exposure	TRUE	reported	GCST90200587	textfile	6916	2	TRUE	NA	0.004851	33.7009	23.0035
large artery stroke		rs57037319	T	C	T	C	-0.43313	0.1227	0.007618	0.0137	FALSE	FALSE	FALSE	xYtMYE	0.1485	0.4088	outcome	TRUE	reported	textfile	0.093856	3.93e-06	exposure	TRUE	reported	GCST90200587	textfile	6916	2	TRUE	NA	0.00307	21.2902	23.0035
large artery stroke		rs6021046	T	C	T	C	-0.08629	0.0145	0.240195	0.2407	FALSE	FALSE	FALSE	xYtMYE	0.0299	0.628	outcome	TRUE	reported	textfile	0.019371	8.4e-06	exposure	TRUE	reported	GCST90200587	textfile	6916	2	TRUE	NA	0.002861	19.838	23.0035
large artery stroke		rs6494077	G	A	G	A	-0.08978	-0.0438	0.705837	0.7016	FALSE	FALSE	FALSE	xYtMYE	0.0278	0.1145	outcome	TRUE	reported	textfile	0.018713	1.6e-06	exposure	TRUE	reported	GCST90200587	textfile	6916	2	TRUE	NA	0.003317	23.013	23.0035
large artery stroke		rs6837741	T	C	T	C	0.084596	-0.0385	0.290583	0.2792	FALSE	FALSE	FALSE	xYtMYE	0.028	0.169	outcome	TRUE	reported	textfile	0.018214	3.41e-06	exposure	TRUE	reported	GCST90200587	textfile	6916	2	TRUE	NA	0.003109	21.5648	23.0035
large artery stroke		rs6982892	G	A	G	A	0.118697	-0.0705	0.109666	0.1092	FALSE	FALSE	FALSE	xYtMYE	0.0409	0.08504	outcome	TRUE	reported	textfile	0.026187	5.83e-06	exposure	TRUE	reported	GCST90200587	textfile	6916	2	TRUE	NA	0.002962	20.5387	23.0035
large artery stroke		rs740641	T	C	T	C	-0.13804	0.0357	0.091218	0.1097	FALSE	FALSE	FALSE	xYtMYE	0.0438	0.4156	outcome	TRUE	reported	textfile	0.028881	1.76e-06	exposure	TRUE	reported	GCST90200587	textfile	6916	2	TRUE	NA	0.003292	22.8367	23.0035
large artery stroke		rs78096805	G	A	G	A	0.278737	0.0352	0.019548	0.019	FALSE	FALSE	FALSE	xYtMYE	0.1043	0.7355	outcome	TRUE	reported	textfile	0.05982	3.17e-06	exposure	TRUE	reported	GCST90200587	textfile	6916	2	TRUE	NA	0.00313	21.7055	23.0035
large artery stroke		rs8026683	A	C	A	C	0.11635	0.0171	0.114571	0.1204	FALSE	FALSE	FALSE	xYtMYE	0.0385	0.6578	outcome	TRUE	reported	textfile	0.025726	6.11e-06	exposure	TRUE	reported	GCST90200587	textfile	6916	2	TRUE	NA	0.002949	20.4482	23.0035
large artery stroke		rs8134847	T	C	T	C	-0.07609	0.0197	0.385337	0.3818	FALSE	FALSE	FALSE	xYtMYE	0.0252	0.4352	outcome	TRUE	reported	textfile	0.016802	5.93e-06	exposure	TRUE	reported	GCST90200587	textfile	6916	2	TRUE	NA	0.002957	20.5037	23.0035
large artery stroke		rs8335	C	G	C	G	-0.1659	-0.0098	0.053876	0.068	FALSE	TRUE	FALSE	xYtMYE	0.0665	0.8831	outcome	TRUE	reported	textfile	0.036403	5.19e-06	exposure	TRUE	reported	GCST90200587	textfile	6916	2	TRUE	NA	0.002994	20.7614	23.0035
large artery stroke	GCST90200693	rs11045655	G	A	G	A	-0.35491	0.047	0.201689	0.205	FALSE	FALSE	FALSE	EoWHIT	0.0304	0.123	outcome	TRUE	reported	textfile	0.018497	4.69e-82	exposure	TRUE	reported	GCST90200693	textfile	8236	2	TRUE	NA	0.042789	368.079	107.519
large artery stroke		rs11159586	G	A	G	A	-0.06777	0.0078	0.454416	0.45	FALSE	FALSE	FALSE	EoWHIT	0.0247	0.7522	outcome	TRUE	reported	textfile	0.015283	9.24e-06	exposure	TRUE	reported	GCST90200693	textfile	8236	2	TRUE	NA	0.002382	19.6586	107.519
large artery stroke		rs114065222	G	A	G	A	0.187646	-0.0592	0.033346	0.0299	FALSE	FALSE	FALSE	EoWHIT	0.0887	0.505	outcome	TRUE	reported	textfile	0.042075	8.2e-06	exposure	TRUE	reported	GCST90200693	textfile	8236	2	TRUE	NA	0.002409	19.8854	107.519
large artery stroke		rs116976587	G	A	G	A	-0.19978	0.0491	0.030975	0.0315	FALSE	FALSE	FALSE	EoWHIT	0.0864	0.5697	outcome	TRUE	reported	textfile	0.043841	5.19e-06	exposure	TRUE	reported	GCST90200693	textfile	8236	2	TRUE	NA	0.002515	20.7609	107.519
large artery stroke		rs13098587	C	T	C	T	-0.08648	0.061	0.206137	0.2241	FALSE	FALSE	FALSE	EoWHIT	0.0297	0.03961	outcome	TRUE	reported	textfile	0.018948	5.02e-06	exposure	TRUE	reported	GCST90200693	textfile	8236	2	TRUE	NA	0.002523	20.824	107.519
large artery stroke		rs13439464	T	C	T	C	-0.26505	0.0258	0.016598	0.0278	FALSE	FALSE	FALSE	EoWHIT	0.0998	0.796	outcome	TRUE	reported	textfile	0.059592	8.68e-06	exposure	TRUE	reported	GCST90200693	textfile	8236	2	TRUE	NA	0.002396	19.7775	107.519
large artery stroke		rs146931915	T	C	T	C	0.353403	0.0406	0.014821	0.0129	FALSE	FALSE	FALSE	EoWHIT	0.2049	0.8429	outcome	TRUE	reported	textfile	0.063003	2.03e-08	exposure	TRUE	reported	GCST90200693	textfile	8236	2	TRUE	NA	0.003806	31.4569	107.519
large artery stroke		rs149741712	G	A	G	A	0.250001	0.1332	0.019947	0.0183	FALSE	FALSE	FALSE	EoWHIT	0.1101	0.2261	outcome	TRUE	reported	textfile	0.053703	3.24e-06	exposure	TRUE	reported	GCST90200693	textfile	8236	2	TRUE	NA	0.002624	21.6659	107.519
large artery stroke		rs150619826	C	T	C	T	0.187503	0.0171	0.032995	0.0358	FALSE	FALSE	FALSE	EoWHIT	0.0784	0.827	outcome	TRUE	reported	textfile	0.04188	7.57e-06	exposure	TRUE	reported	GCST90200693	textfile	8236	2	TRUE	NA	0.002428	20.0397	107.519
large artery stroke		rs150968894	A	G	A	G	0.275644	0.241	0.015492	0.0154	FALSE	FALSE	FALSE	EoWHIT	0.1593	0.1301	outcome	TRUE	reported	textfile	0.061709	7.94e-06	exposure	TRUE	reported	GCST90200693	textfile	8236	2	TRUE	NA	0.002417	19.9478	107.519
large artery stroke		rs185979634	C	T	C	T	-0.3038	0.0669	0.054344	0.0545	FALSE	FALSE	FALSE	EoWHIT	0.0602	0.2667	outcome	TRUE	reported	textfile	0.033057	3.92e-20	exposure	TRUE	reported	GCST90200693	textfile	8236	2	TRUE	NA	0.010151	84.4373	107.519
large artery stroke		rs1914030	A	C	A	C	-0.11127	0.0339	0.11381	0.1215	FALSE	FALSE	FALSE	EoWHIT	0.0378	0.3702	outcome	TRUE	reported	textfile	0.023803	2.95e-06	exposure	TRUE	reported	GCST90200693	textfile	8236	2	TRUE	NA	0.002646	21.8441	107.519
large artery stroke		rs1940979	T	C	T	C	-0.07863	-0.0313	0.383388	0.3775	FALSE	FALSE	FALSE	EoWHIT	0.0261	0.2292	outcome	TRUE	reported	textfile	0.015464	3.68e-07	exposure	TRUE	reported	GCST90200693	textfile	8236	2	TRUE	NA	0.003129	25.8475	107.519
large artery stroke		rs2427626	T	A	T	A	0.088512	0.012	0.190264	0.2049	FALSE	TRUE	FALSE	EoWHIT	0.035	0.7311	outcome	TRUE	reported	textfile	0.019163	3.86e-06	exposure	TRUE	reported	GCST90200693	textfile	8236	2	TRUE	NA	0.002584	21.3296	107.519
large artery stroke		rs3785912	T	C	T	C	-0.14204	0.0038	0.349222	0.3528	FALSE	FALSE	FALSE	EoWHIT	0.0269	0.8862	outcome	TRUE	reported	textfile	0.015955	5.47e-19	exposure	TRUE	reported	GCST90200693	textfile	8236	2	TRUE	NA	0.009531	79.2304	107.519
large artery stroke		rs3889517	T	C	T	C	0.08409	0.0287	0.775967	0.7636	FALSE	FALSE	FALSE	EoWHIT	0.0302	0.3415	outcome	TRUE	reported	textfile	0.018361	4.65e-06	exposure	TRUE	reported	GCST90200693	textfile	8236	2	TRUE	NA	0.00254	20.9709	107.519
large artery stroke		rs4802023	C	T	C	T	-0.23452	-0.0015	0.977879	0.973	FALSE	FALSE	FALSE	EoWHIT	0.1024	0.988	outcome	TRUE	reported	textfile	0.052185	6.99e-06	exposure	TRUE	reported	GCST90200693	textfile	8236	2	TRUE	NA	0.002446	20.1907	107.519
large artery stroke		rs57699279	A	C	A	C	-0.17577	0.0429	0.041066	0.0486	FALSE	FALSE	FALSE	EoWHIT	0.0619	0.4885	outcome	TRUE	reported	textfile	0.037888	3.5e-06	exposure	TRUE	reported	GCST90200693	textfile	8236	2	TRUE	NA	0.002606	21.5167	107.519
large artery stroke		rs60318946	G	A	G	A	0.845762	-0.0779	0.123371	0.1362	FALSE	FALSE	FALSE	EoWHIT	0.0365	0.03283	outcome	TRUE	reported	textfile	0.020997	######	exposure	TRUE	reported	GCST90200693	textfile	8236	2	TRUE	NA	0.164584	1622.17	107.519
large artery stroke		rs61829731	T	C	T	C	-0.15678	-0.0361	0.050899	0.0576	FALSE	FALSE	FALSE	EoWHIT	0.062	0.5602	outcome	TRUE	reported	textfile	0.035117	8.02e-06	exposure	TRUE	reported	GCST90200693	textfile	8236	2	TRUE	NA	0.002414	19.9277	107.519
large artery stroke		rs6780614	A	G	A	G	-0.09558	-0.0475	0.850351	0.8435	FALSE	FALSE	FALSE	EoWHIT	0.0423	0.261	outcome	TRUE	reported	textfile	0.021467	8.49e-06	exposure	TRUE	reported	GCST90200693	textfile	8236	2	TRUE	NA	0.002401	19.8186	107.519
large artery stroke		rs73229778	T	C	T	C	-0.08654	-0.0022	0.21048	0.2111	FALSE	FALSE	FALSE	EoWHIT	0.0316	0.9439	outcome	TRUE	reported	textfile	0.018785	4.09e-06	exposure	TRUE	reported	GCST90200693	textfile	8236	2	TRUE	NA	0.00257	21.2185	107.519
large artery stroke		rs80181342	T	C	T	C	0.170631	0.0008	0.041024	0.0349	FALSE	FALSE	FALSE	EoWHIT	0.0882	0.9928	outcome	TRUE	reported	textfile	0.037925	6.82e-06	exposure	TRUE	reported	GCST90200693	textfile	8236	2	TRUE	NA	0.002452	20.2375	107.519
large artery stroke		rs9324143	C	A	C	A	0.078174	-0.0535	0.750712	0.7558	FALSE	FALSE	FALSE	EoWHIT	0.0287	0.06206	outcome	TRUE	reported	textfile	0.017649	9.45e-06	exposure	TRUE	reported	GCST90200693	textfile	8236	2	TRUE	NA	0.002377	19.6151	107.519
large artery stroke	GCST90200733	rs112036394	C	T	C	T	-0.13558	0.0366	0.145891	0.1418	FALSE	FALSE	FALSE	XA52nh	0.0357	0.3044	outcome	TRUE	reported	textfile	0.029387	3.96e-06	exposure	TRUE	reported	GCST90200733	textfile	4392	2	TRUE	NA	0.004823	21.2768	20.8083
large artery stroke		rs117332983	A	C	A	C	-0.22722	-0.0207	0.043999	0.0452	FALSE	FALSE	FALSE	XA52nh	0.0651	0.7509	outcome	TRUE	reported	textfile	0.0507	7.41e-06	exposure	TRUE	reported	GCST90200733	textfile	4392	2	TRUE	NA	0.004552	20.0765	20.8083
large artery stroke		rs12154017	A	G	A	G	0.131013	0.0019	0.174649	0.1645	FALSE	FALSE	FALSE	XA52nh	0.0341	0.9548	outcome	TRUE	reported	textfile	0.027623	2.11e-06	exposure	TRUE	reported	GCST90200733	textfile	4392	2	TRUE	NA	0.005096	22.4856	20.8083
large artery stroke		rs138683541	C	T	C	T	-0.36302	0.1811	0.017718	0.0208	FALSE	FALSE	FALSE	XA52nh	0.1155	0.1169	outcome	TRUE	reported	textfile	0.079795	5.38e-06	exposure	TRUE	reported	GCST90200733	textfile	4392	2	TRUE	NA	0.004691	20.6883	20.8083
large artery stroke		rs151041814	T	G	T	G	-0.35065	0.1147	0.017666	0.0195	FALSE	FALSE	FALSE	XA52nh	0.1	0.2514	outcome	TRUE	reported	textfile	0.079272	9.72e-06	exposure	TRUE	reported	GCST90200733	textfile	4392	2	TRUE	NA	0.004435	19.557	20.8083
large artery stroke		rs1555031	A	G	A	G	-0.17459	0.0105	0.095097	0.096	FALSE	FALSE	FALSE	XA52nh	0.0442	0.8122	outcome	TRUE	reported	textfile	0.035391	8.1e-07	exposure	TRUE	reported	GCST90200733	textfile	4392	2	TRUE	NA	0.00551	24.3233	20.8083
large artery stroke		rs183245599	C	T	C	T	0.330859	0.0491	0.021409	0.0219	FALSE	FALSE	FALSE	XA52nh	0.1092	0.6529	outcome	TRUE	reported	textfile	0.073124	6.05e-06	exposure	TRUE	reported	GCST90200733	textfile	4392	2	TRUE	NA	0.00464	20.4628	20.8083
large artery stroke		rs1837253	C	T	C	T	-0.10675	0.0099	0.73827	0.7309	FALSE	FALSE	FALSE	XA52nh	0.0294	0.7357	outcome	TRUE	reported	textfile	0.023666	6.46e-06	exposure	TRUE	reported	GCST90200733	textfile	4392	2	TRUE	NA	0.004612	20.3385	20.8083
large artery stroke		rs1865423	C	T	C	T	-0.09273	0.0479	0.521384	0.5209	FALSE	FALSE	FALSE	XA52nh	0.0248	0.05384	outcome	TRUE	reported	textfile	0.020918	9.29e-06	exposure	TRUE	reported	GCST90200733	textfile	4392	2	TRUE	NA	0.004455	19.6429	20.8083
large artery stroke		rs2322969	G	A	G	A	-0.09378	0.0111	0.492691	0.4934	FALSE	FALSE	FALSE	XA52nh	0.025	0.6561	outcome	TRUE	reported	textfile	0.021198	9.68e-06	exposure	TRUE	reported	GCST90200733	textfile	4392	2	TRUE	NA	0.004437	19.5643	20.8083
large artery stroke		rs34842690	A	G	A	G	0.405092	-0.0066	0.014019	0.0184	FALSE	FALSE	FALSE	XA52nh	0.1587	0.9669	outcome	TRUE	reported	textfile	0.088494	4.7e-06	exposure	TRUE	reported	GCST90200733	textfile	4392	2	TRUE	NA	0.004748	20.9453	20.8083
large artery stroke		rs4689157	A	G	A	G	-0.1378	0.0697	0.134411	0.1464	FALSE	FALSE	FALSE	XA52nh	0.0352	0.04797	outcome	TRUE	reported	textfile	0.030716	7.25e-06	exposure	TRUE	reported	GCST90200733	textfile	4392	2	TRUE	NA	0.004561	20.1165	20.8083
large artery stroke		rs58060736	C	T	C	T	0.188827	-0.0413	0.066888	0.068	FALSE	FALSE	FALSE	XA52nh	0.0554	0.4555	outcome	TRUE	reported	textfile	0.041805	6.28e-06	exposure	TRUE	reported	GCST90200733	textfile	4392	2	TRUE	NA	0.004624	20.393	20.8083
large artery stroke		rs61864607	A	G	A	G	-0.16564	0.0355	0.084815	0.0867	FALSE	FALSE	FALSE	XA52nh	0.0447	0.4262	outcome	TRUE	reported	textfile	0.037207	8.51e-06	exposure	TRUE	reported	GCST90200733	textfile	4392	2	TRUE	NA	0.004492	19.8107	20.8083
large artery stroke		rs6723311	G	A	G	A	0.102195	0.0027	0.523632	0.5239	FALSE	FALSE	FALSE	XA52nh	0.0266	0.9199	outcome	TRUE	reported	textfile	0.021898	3.06e-06	exposure	TRUE	reported	GCST90200733	textfile	4392	2	TRUE	NA	0.004935	21.7701	20.8083
large artery stroke		rs7295241	T	C	T	C	0.096469	-0.0084	0.428308	0.4247	FALSE	FALSE	FALSE	XA52nh	0.0284	0.7685	outcome	TRUE	reported	textfile	0.021742	9.12e-06	exposure	TRUE	reported	GCST90200733	textfile	4392	2	TRUE	NA	0.004463	19.6783	20.8083
large artery stroke		rs75695865	T	C	T	C	0.325292	-0.1606	0.020534	0.0197	FALSE	FALSE	FALSE	XA52nh	0.1255	0.2007	outcome	TRUE	reported	textfile	0.073012	8.38e-06	exposure	TRUE	reported	GCST90200733	textfile	4392	2	TRUE	NA	0.004499	19.8407	20.8083
large artery stroke		rs76209394	T	C	T	C	-0.21353	0.074	0.050513	0.0525	FALSE	FALSE	FALSE	XA52nh	0.0568	0.1927	outcome	TRUE	reported	textfile	0.047597	7.25e-06	exposure	TRUE	reported	GCST90200733	textfile	4392	2	TRUE	NA	0.004561	20.1167	20.8083
large artery stroke		rs77506352	T	C	T	C	-0.2	0.0375	0.069229	0.0714	FALSE	FALSE	FALSE	XA52nh	0.0516	0.4677	outcome	TRUE	reported	textfile	0.040745	9.17e-07	exposure	TRUE	reported	GCST90200733	textfile	4392	2	TRUE	NA	0.005456	24.0839	20.8083
large artery stroke		rs79357230	G	A	G	A	-0.28642	0.1213	0.028926	0.0202	FALSE	FALSE	FALSE	XA52nh	0.1226	0.3226	outcome	TRUE	reported	textfile	0.062277	4.24e-06	exposure	TRUE	reported	GCST90200733	textfile	4392	2	TRUE	NA	0.004793	21.1425	20.8083
large artery stroke		rs8128167	C	T	C	T	-0.09659	-0.007	0.398346	0.4065	FALSE	FALSE	FALSE	XA52nh	0.0251	0.7798	outcome	TRUE	reported	textfile	0.021245	5.46e-06	exposure	TRUE	reported	GCST90200733	textfile	4392	2	TRUE	NA	0.004684	20.6604	20.8083
large artery stroke	GCST90200868	rs10006729	G	A	G	A	-0.06988	0.0366	0.468575	0.4655	FALSE	FALSE	FALSE	xhgxwP	0.0256	0.1526	outcome	TRUE	reported	textfile	0.014623	1.76e-06	exposure	TRUE	reported	GCST90200868	textfile	8298	2	TRUE	NA	0.002745	22.8321	22.0592
large artery stroke		rs10059397	G	C	G	C	-0.0708	0.0022	0.516934	0.5172	FALSE	TRUE	TRUE	xhgxwP	0.0245	0.9289	outcome	TRUE	reported	textfile	0.014464	9.85e-07	exposure	TRUE	reported	GCST90200868	textfile	8298	2	FALSE	NA	0.002879	23.9523	22.0592
large artery stroke		rs10227729	C	T	C	T	0.097048	-0.0142	0.16595	0.1694	FALSE	FALSE	FALSE	xhgxwP	0.0333	0.6688	outcome	TRUE	reported	textfile	0.019773	9.19e-07	exposure	TRUE	reported	GCST90200868	textfile	8298	2	TRUE	NA	0.002895	24.0849	22.0592
large artery stroke		rs11066875	T	C	T	C	0.152119	-0.0272	0.065774	0.0623	FALSE	FALSE	FALSE	xhgxwP	0.0532	0.6085	outcome	TRUE	reported	textfile	0.029045	1.63e-07	exposure	TRUE	reported	GCST90200868	textfile	8298	2	TRUE	NA	0.003295	27.4227	22.0592
large artery stroke		rs113979038	A	G	A	G	-0.20346	0.0161	0.036804	0.0419	FALSE	FALSE	FALSE	xhgxwP	0.0699	0.8177	outcome	TRUE	reported	textfile	0.03844	1.2e-07	exposure	TRUE	reported	GCST90200868	textfile	8298	2	TRUE	NA	0.003365	28.0085	22.0592
large artery stroke		rs114600258	A	G	A	G	0.279245	-0.0819	0.015325	0.0227	FALSE	FALSE	FALSE	xhgxwP	0.1267	0.5181	outcome	TRUE	reported	textfile	0.058908	2.13e-06	exposure	TRUE	reported	GCST90200868	textfile	8298	2	TRUE	NA	0.002701	22.4654	22.0592
large artery stroke		rs11626897	A	G	A	G	0.157981	0.0058	0.05267	0.0605	FALSE	FALSE	FALSE	xhgxwP	0.057	0.9183	outcome	TRUE	reported	textfile	0.032833	1.5e-06	exposure	TRUE	reported	GCST90200868	textfile	8298	2	TRUE	NA	0.002782	23.1469	22.0592
large artery stroke		rs11661293	T	C	T	C	0.093166	-0.0111	0.149473	0.1489	FALSE	FALSE	FALSE	xhgxwP	0.0361	0.758	outcome	TRUE	reported	textfile	0.020293	4.41e-06	exposure	TRUE	reported	GCST90200868	textfile	8298	2	TRUE	NA	0.002534	21.0719	22.0592
large artery stroke		rs12918636	C	A	C	A	0.106738	-0.0166	0.125459	0.1551	FALSE	FALSE	FALSE	xhgxwP	0.0346	0.6313	outcome	TRUE	reported	textfile	0.022782	2.8e-06	exposure	TRUE	reported	GCST90200868	textfile	8298	2	TRUE	NA	0.002638	21.9449	22.0592
large artery stroke		rs17558155	A	C	A	C	0.117099	-0.033	0.095664	0.0979	FALSE	FALSE	FALSE	xhgxwP	0.0424	0.436	outcome	TRUE	reported	textfile	0.024865	2.48e-06	exposure	TRUE	reported	GCST90200868	textfile	8298	2	TRUE	NA	0.002666	22.1728	22.0592
large artery stroke		rs193109653	A	G	A	G	-0.31194	0.2447	0.011263	0.0201	FALSE	FALSE	FALSE	xhgxwP	0.1127	0.02986	outcome	TRUE	reported	textfile	0.068	4.49e-06	exposure	TRUE	reported	GCST90200868	textfile	8298	2	TRUE	NA	0.00253	21.0385	22.0592
large artery stroke		rs193152187	T	G	T	G	0.331727	-0.0128	0.009512	0.021	FALSE	FALSE	FALSE	xhgxwP	0.1165	0.9123	outcome	TRUE	reported	textfile	0.075098	1e-05	exposure	TRUE	reported	GCST90200868	textfile	8298	2	TRUE	NA	0.002346	19.5073	22.0592
large artery stroke		rs2591078	C	T	C	T	-0.07204	0.0631	0.475678	0.4757	FALSE	FALSE	FALSE	xhgxwP	0.0268	0.01845	outcome	TRUE	reported	textfile	0.014593	7.95e-07	exposure	TRUE	reported	GCST90200868	textfile	8298	2	TRUE	NA	0.002928	24.3629	22.0592
large artery stroke		rs4433560	A	T	A	T	-0.09446	-0.0331	0.159523	0.1624	FALSE	TRUE	FALSE	xhgxwP	0.0338	0.326	outcome	TRUE	reported	textfile	0.020002	2.33e-06	exposure	TRUE	reported	GCST90200868	textfile	8298	2	TRUE	NA	0.00268	22.2959	22.0592
large artery stroke		rs55672338	A	T	A	T	0.065864	0.0146	0.508644	0.5104	FALSE	TRUE	TRUE	xhgxwP	0.025	0.5586	outcome	TRUE	reported	textfile	0.014627	6.7e-06	exposure	TRUE	reported	GCST90200868	textfile	8298	2	FALSE	NA	0.002438	20.272	22.0592
large artery stroke		rs59995039	C	G	C	G	-0.08139	-0.0088	0.20028	0.2067	FALSE	TRUE	FALSE	xhgxwP	0.0308	0.7757	outcome	TRUE	reported	textfile	0.018251	8.21e-06	exposure	TRUE	reported	GCST90200868	textfile	8298	2	TRUE	NA	0.002391	19.8837	22.0592
large artery stroke		rs62093367	A	G	A	G	0.095732	0.0005	0.133088	0.1303	FALSE	FALSE	FALSE	xhgxwP	0.0393	0.9905	outcome	TRUE	reported	textfile	0.021581	9.17e-06	exposure	TRUE	reported	GCST90200868	textfile	8298	2	TRUE	NA	0.002366	19.6726	22.0592
large artery stroke		rs6942431	G	A	G	A	-0.06814	0.0455	0.355248	0.3742	FALSE	FALSE	FALSE	xhgxwP	0.0254	0.07357	outcome	TRUE	reported	textfile	0.015381	9.41e-06	exposure	TRUE	reported	GCST90200868	textfile	8298	2	TRUE	NA	0.00236	19.6226	22.0592
large artery stroke		rs707063	A	T	A	T	0.105644	-0.0021	0.123398	0.1378	FALSE	TRUE	FALSE	xhgxwP	0.0376	0.9562	outcome	TRUE	reported	textfile	0.02223	2.01e-06	exposure	TRUE	reported	GCST90200868	textfile	8298	2	TRUE	NA	0.002714	22.5785	22.0592
large artery stroke		rs7324755	C	T	C	T	-0.11745	0.0191	0.079954	0.0736	FALSE	FALSE	FALSE	xhgxwP	0.0514	0.7103	outcome	TRUE	reported	textfile	0.02652	9.47e-06	exposure	TRUE	reported	GCST90200868	textfile	8298	2	TRUE	NA	0.002358	19.61	22.0592
large artery stroke		rs73271806	T	C	T	C	-0.11333	0.06	0.110005	0.1164	FALSE	FALSE	FALSE	xhgxwP	0.0401	0.1351	outcome	TRUE	reported	textfile	0.023216	1.05e-06	exposure	TRUE	reported	GCST90200868	textfile	8298	2	TRUE	NA	0.002864	23.8248	22.0592
large artery stroke		rs75847252	C	T	C	T	0.253807	-0.0146	0.01831	0.022	FALSE	FALSE	FALSE	xhgxwP	0.1065	0.891	outcome	TRUE	reported	textfile	0.054171	2.8e-06	exposure	TRUE	reported	GCST90200868	textfile	8298	2	TRUE	NA	0.002638	21.9463	22.0592
large artery stroke		rs77275380	T	C	T	C	0.308325	-0.0567	0.011127	0.0197	FALSE	FALSE	FALSE	xhgxwP	0.1125	0.6147	outcome	TRUE	reported	textfile	0.0691	8.12e-06	exposure	TRUE	reported	GCST90200868	textfile	8298	2	TRUE	NA	0.002394	19.9049	22.0592
large artery stroke		rs7779835	C	T	C	T	0.22396	-0.06	0.02191	0.0234	FALSE	FALSE	FALSE	xhgxwP	0.0976	0.539	outcome	TRUE	reported	textfile	0.049522	6.11e-06	exposure	TRUE	reported	GCST90200868	textfile	8298	2	TRUE	NA	0.002459	20.4474	22.0592
large artery stroke		rs78145602	T	C	T	C	-0.17984	0.0255	0.042974	0.046	FALSE	FALSE	FALSE	xhgxwP	0.0666	0.7022	outcome	TRUE	reported	textfile	0.035564	4.26e-07	exposure	TRUE	reported	GCST90200868	textfile	8298	2	TRUE	NA	0.003072	25.5646	22.0592
large artery stroke		rs78608855	G	C	G	C	0.280925	-0.0392	0.013574	0.0157	FALSE	TRUE	FALSE	xhgxwP	0.1769	0.8247	outcome	TRUE	reported	textfile	0.062984	8.19e-06	exposure	TRUE	reported	GCST90200868	textfile	8298	2	TRUE	NA	0.002392	19.8891	22.0592
large artery stroke		rs80084508	T	G	T	G	-0.12179	0.0225	0.080645	0.0931	FALSE	FALSE	FALSE	xhgxwP	0.058	0.6985	outcome	TRUE	reported	textfile	0.027041	6.67e-06	exposure	TRUE	reported	GCST90200868	textfile	8298	2	TRUE	NA	0.002439	20.2811	22.0592
large artery stroke		rs80197269	G	A	G	A	-0.15276	-0.0137	0.049547	0.0431	FALSE	FALSE	FALSE	xhgxwP	0.0677	0.8397	outcome	TRUE	reported	textfile	0.03314	4.03e-06	exposure	TRUE	reported	GCST90200868	textfile	8298	2	TRUE	NA	0.002554	21.2445	22.0592
large artery stroke		rs9643611	G	T	G	T	0.076665	0.003	0.24828	0.2475	FALSE	FALSE	FALSE	xhgxwP	0.0291	0.9176	outcome	TRUE	reported	textfile	0.016862	5.45e-06	exposure	TRUE	reported	GCST90200868	textfile	8298	2	TRUE	NA	0.002485	20.6677	22.0592
large artery stroke	GCST90200977	rs113781358	C	T	C	T	-0.24141	-0.0841	0.02268	0.0198	FALSE	FALSE	FALSE	Dzgr2y	0.1015	0.4072	outcome	TRUE	reported	textfile	0.053653	6.81e-06	exposure	TRUE	reported	GCST90200977	textfile	7776	2	TRUE	NA	0.002597	20.2399	26.535
large artery stroke		rs114002064	T	G	T	G	-0.21698	-0.0245	0.030131	0.0297	FALSE	FALSE	FALSE	Dzgr2y	0.0941	0.7943	outcome	TRUE	reported	textfile	0.045927	2.31e-06	exposure	TRUE	reported	GCST90200977	textfile	7776	2	TRUE	NA	0.002862	22.3149	26.535
large artery stroke		rs115040993	T	G	T	G	-0.16239	-0.0259	0.056631	0.055	FALSE	FALSE	FALSE	Dzgr2y	0.0778	0.7394	outcome	TRUE	reported	textfile	0.034492	2.5e-06	exposure	TRUE	reported	GCST90200977	textfile	7776	2	TRUE	NA	0.002842	22.1601	26.535
large artery stroke		rs142854185	A	G	A	G	-0.27076	0.1061	0.017493	0.0135	FALSE	FALSE	FALSE	Dzgr2y	0.1395	0.4468	outcome	TRUE	reported	textfile	0.060948	8.89e-06	exposure	TRUE	reported	GCST90200977	textfile	7776	2	TRUE	NA	0.002532	19.7309	26.535
large artery stroke		rs145417500	A	G	A	G	-0.41498	-0.6306	0.007275	0.0203	FALSE	FALSE	FALSE	Dzgr2y	0.272	0.02044	outcome	TRUE	reported	textfile	0.092926	7.98e-06	exposure	TRUE	reported	GCST90200977	textfile	7776	2	TRUE	NA	0.002558	19.9377	26.535
large artery stroke		rs174567	G	A	G	A	-0.16693	-0.0898	0.345579	0.3395	FALSE	FALSE	FALSE	Dzgr2y	0.0265	0.000722	outcome	TRUE	reported	textfile	0.016657	1.22e-23	exposure	TRUE	reported	GCST90200977	textfile	7776	2	TRUE	NA	0.012752	100.412	26.535
large artery stroke		rs28491088	C	A	C	A	-0.10981	-0.0424	0.154502	0.1797	FALSE	FALSE	FALSE	Dzgr2y	0.0374	0.2576	outcome	TRUE	reported	textfile	0.022246	7.97e-07	exposure	TRUE	reported	GCST90200977	textfile	7776	2	TRUE	NA	0.003124	24.3595	26.535
large artery stroke		rs2969249	A	G	A	G	-0.07464	-0.031	0.37792	0.3764	FALSE	FALSE	FALSE	Dzgr2y	0.0256	0.2264	outcome	TRUE	reported	textfile	0.016586	6.79e-06	exposure	TRUE	reported	GCST90200977	textfile	7776	2	TRUE	NA	0.002598	20.246	26.535
large artery stroke		rs331845	T	G	T	G	-0.13553	-0.0465	0.074323	0.0822	FALSE	FALSE	FALSE	Dzgr2y	0.0467	0.32	outcome	TRUE	reported	textfile	0.029983	6.18e-06	exposure	TRUE	reported	GCST90200977	textfile	7776	2	TRUE	NA	0.002621	20.4268	26.535
large artery stroke		rs35605510	C	G	C	G	0.266471	0.0926	0.018745	0.0177	FALSE	TRUE	FALSE	Dzgr2y	0.1028	0.368	outcome	TRUE	reported	textfile	0.05849	5.22e-06	exposure	TRUE	reported	GCST90200977	textfile	7776	2	TRUE	NA	0.002662	20.75	26.535
large artery stroke		rs3845828	C	T	C	T	0.091785	0.0012	0.287791	0.2982	FALSE	FALSE	FALSE	Dzgr2y	0.0271	0.9655	outcome	TRUE	reported	textfile	0.017567	1.74e-07	exposure	TRUE	reported	GCST90200977	textfile	7776	2	TRUE	NA	0.003498	27.2916	26.535
large artery stroke		rs56113850	C	T	C	T	0.105543	-0.0155	0.573837	0.5517	FALSE	FALSE	FALSE	Dzgr2y	0.0284	0.5848	outcome	TRUE	reported	textfile	0.015881	3.01e-11	exposure	TRUE	reported	GCST90200977	textfile	7776	2	TRUE	NA	0.005648	44.1562	26.535
large artery stroke		rs57189901	C	T	C	T	0.085606	-0.0087	0.251931	0.2375	FALSE	FALSE	FALSE	Dzgr2y	0.029	0.7657	outcome	TRUE	reported	textfile	0.018056	2.13e-06	exposure	TRUE	reported	GCST90200977	textfile	7776	2	TRUE	NA	0.002882	22.4719	26.535
large artery stroke		rs57788524	A	G	A	G	-0.1814	0.0465	0.040532	0.0385	FALSE	FALSE	FALSE	Dzgr2y	0.0717	0.5161	outcome	TRUE	reported	textfile	0.040112	6.12e-06	exposure	TRUE	reported	GCST90200977	textfile	7776	2	TRUE	NA	0.002623	20.4457	26.535
large artery stroke		rs72870613	T	A	T	A	-0.22515	-0.0242	0.02989	0.0351	FALSE	TRUE	FALSE	Dzgr2y	0.1132	0.8307	outcome	TRUE	reported	textfile	0.046918	1.6e-06	exposure	TRUE	reported	GCST90200977	textfile	7776	2	TRUE	NA	0.002953	23.0235	26.535
large artery stroke		rs74739952	G	A	G	A	-0.11376	-0.1087	0.114271	0.1204	FALSE	FALSE	FALSE	Dzgr2y	0.0527	0.03896	outcome	TRUE	reported	textfile	0.025165	6.17e-06	exposure	TRUE	reported	GCST90200977	textfile	7776	2	TRUE	NA	0.002621	20.431	26.535
large artery stroke		rs74998169	T	C	T	C	0.108239	-0.0273	0.121849	0.1263	FALSE	FALSE	FALSE	Dzgr2y	0.04	0.4952	outcome	TRUE	reported	textfile	0.024112	7.15e-06	exposure	TRUE	reported	GCST90200977	textfile	7776	2	TRUE	NA	0.002585	20.1464	26.535
large artery stroke		rs77564300	G	C	G	C	-0.21273	-0.0574	0.030028	0.0333	FALSE	TRUE	FALSE	Dzgr2y	0.0852	0.5002	outcome	TRUE	reported	textfile	0.046982	5.96e-06	exposure	TRUE	reported	GCST90200977	textfile	7776	2	TRUE	NA	0.00263	20.4959	26.535
large artery stroke		rs78574673	G	T	G	T	-0.22399	0.0496	0.025489	0.0281	FALSE	FALSE	FALSE	Dzgr2y	0.091	0.5855	outcome	TRUE	reported	textfile	0.05024	8.26e-06	exposure	TRUE	reported	GCST90200977	textfile	7776	2	TRUE	NA	0.00255	19.8717	26.535
large artery stroke		rs80347317	A	G	A	G	-0.41472	-0.0211	0.008049	0.0146	FALSE	FALSE	FALSE	Dzgr2y	0.2365	0.929	outcome	TRUE	reported	textfile	0.088836	3.04e-06	exposure	TRUE	reported	GCST90200977	textfile	7776	2	TRUE	NA	0.002795	21.7879	26.535
cardioembolic stroke	GCST90199784	rs1002981	C	G	C	G	-0.08131	0.0081	0.296175	0.3021	FALSE	TRUE	FALSE	rCtkBL	0.0214	0.7064	outcome	TRUE	reported	textfile	0.017513	3.44e-06	exposure	TRUE	reported	GCST90199784	textfile	7812	2	TRUE	NA	0.002752	21.5502	33.7978
cardioembolic stroke		rs113915091	T	C	T	C	0.137262	0.0107	0.097718	0.0952	FALSE	FALSE	FALSE	rCtkBL	0.0356	0.7628	outcome	TRUE	reported	textfile	0.02689	3.31e-07	exposure	TRUE	reported	GCST90199784	textfile	7812	2	TRUE	NA	0.003324	26.0504	33.7978
cardioembolic stroke		rs12700541	A	G	A	G	-0.10084	-0.012	0.16788	0.1692	FALSE	FALSE	FALSE	rCtkBL	0.0265	0.6514	outcome	TRUE	reported	textfile	0.021442	2.57e-06	exposure	TRUE	reported	GCST90199784	textfile	7812	2	TRUE	NA	0.002823	22.1114	33.7978
cardioembolic stroke		rs138783171	G	A	G	A	-0.2268	-0.0085	0.026968	0.0399	FALSE	FALSE	FALSE	rCtkBL	0.0582	0.8836	outcome	TRUE	reported	textfile	0.048831	3.41e-06	exposure	TRUE	reported	GCST90199784	textfile	7812	2	TRUE	NA	0.002754	21.567	33.7978
cardioembolic stroke		rs1427456	C	T	C	T	0.082943	0.0245	0.247016	0.2477	FALSE	FALSE	FALSE	rCtkBL	0.026	0.3472	outcome	TRUE	reported	textfile	0.018614	8.35e-06	exposure	TRUE	reported	GCST90199784	textfile	7812	2	TRUE	NA	0.002535	19.8507	33.7978
cardioembolic stroke		rs144065268	T	C	T	C	-0.1759	-0.0368	0.04133	0.0439	FALSE	FALSE	FALSE	rCtkBL	0.0606	0.5441	outcome	TRUE	reported	textfile	0.039819	9.98e-06	exposure	TRUE	reported	GCST90199784	textfile	7812	2	TRUE	NA	0.002492	19.5094	33.7978
cardioembolic stroke		rs150977811	G	A	G	A	-0.233	0.0643	0.024115	0.0178	FALSE	FALSE	FALSE	rCtkBL	0.1013	0.5255	outcome	TRUE	reported	textfile	0.051348	5.69e-06	exposure	TRUE	reported	GCST90199784	textfile	7812	2	TRUE	NA	0.002629	20.5852	33.7978
cardioembolic stroke		rs2541497	T	G	T	G	0.076826	-0.0187	0.3649	0.3631	FALSE	FALSE	FALSE	rCtkBL	0.0199	0.3478	outcome	TRUE	reported	textfile	0.016638	3.88e-06	exposure	TRUE	reported	GCST90199784	textfile	7812	2	TRUE	NA	0.002722	21.3158	33.7978
cardioembolic stroke		rs28430399	A	C	A	C	-0.13288	-0.0449	0.077514	0.0729	FALSE	FALSE	FALSE	rCtkBL	0.0395	0.2563	outcome	TRUE	reported	textfile	0.029511	6.71e-06	exposure	TRUE	reported	GCST90199784	textfile	7812	2	TRUE	NA	0.002588	20.2678	33.7978
cardioembolic stroke		rs2874684	A	G	A	G	-0.07695	-0.0191	0.340809	0.3467	FALSE	FALSE	FALSE	rCtkBL	0.0207	0.3556	outcome	TRUE	reported	textfile	0.01684	4.89e-06	exposure	TRUE	reported	GCST90199784	textfile	7812	2	TRUE	NA	0.002665	20.8732	33.7978
cardioembolic stroke		rs3859862	G	A	G	A	-0.28996	0.0687	0.353678	0.3606	FALSE	FALSE	FALSE	rCtkBL	0.0212	0.001173	outcome	TRUE	reported	textfile	0.016516	5.27e-69	exposure	TRUE	reported	GCST90199784	textfile	7812	2	TRUE	NA	0.03796	308.162	33.7978
cardioembolic stroke		rs4146680	A	G	A	G	-0.23773	0.0989	0.972357	0.9649	FALSE	FALSE	FALSE	rCtkBL	0.0733	0.1775	outcome	TRUE	reported	textfile	0.049831	1.83e-06	exposure	TRUE	reported	GCST90199784	textfile	7812	2	TRUE	NA	0.002905	22.7549	33.7978
cardioembolic stroke		rs4343521	A	T	A	T	0.104707	-0.0829	0.134149	0.1307	FALSE	TRUE	FALSE	rCtkBL	0.0303	0.006267	outcome	TRUE	reported	textfile	0.022956	5.09e-06	exposure	TRUE	reported	GCST90199784	textfile	7812	2	TRUE	NA	0.002656	20.7991	33.7978
cardioembolic stroke		rs4393886	G	A	G	A	-0.10355	0.0479	0.132336	0.1478	FALSE	FALSE	FALSE	rCtkBL	0.029	0.09843	outcome	TRUE	reported	textfile	0.02341	9.72e-06	exposure	TRUE	reported	GCST90199784	textfile	7812	2	TRUE	NA	0.002498	19.5612	33.7978
cardioembolic stroke		rs4835265	A	C	A	C	-0.0942	0.0135	0.171665	0.1663	FALSE	FALSE	FALSE	rCtkBL	0.0266	0.6132	outcome	TRUE	reported	textfile	0.020884	6.47e-06	exposure	TRUE	reported	GCST90199784	textfile	7812	2	TRUE	NA	0.002598	20.3395	33.7978
cardioembolic stroke		rs4955397	C	T	C	T	-0.19348	-0.0026	0.041196	0.0525	FALSE	FALSE	FALSE	rCtkBL	0.0462	0.9555	outcome	TRUE	reported	textfile	0.039669	1.07e-06	exposure	TRUE	reported	GCST90199784	textfile	7812	2	TRUE	NA	0.003036	23.7828	33.7978
cardioembolic stroke		rs55672111	G	C	G	C	-0.09915	0.0084	0.15029	0.1395	FALSE	TRUE	FALSE	rCtkBL	0.0279	0.7622	outcome	TRUE	reported	textfile	0.022393	9.53e-06	exposure	TRUE	reported	GCST90199784	textfile	7812	2	TRUE	NA	0.002503	19.5987	33.7978
cardioembolic stroke		rs55975236	C	T	C	T	-0.10946	-0.0247	0.134579	0.1278	FALSE	FALSE	FALSE	rCtkBL	0.0365	0.4987	outcome	TRUE	reported	textfile	0.023898	4.64e-06	exposure	TRUE	reported	GCST90199784	textfile	7812	2	TRUE	NA	0.002679	20.9754	33.7978
cardioembolic stroke		rs58233799	G	C	G	C	-0.22572	0.1079	0.024962	0.0306	FALSE	TRUE	FALSE	rCtkBL	0.0716	0.1316	outcome	TRUE	reported	textfile	0.050441	7.65e-06	exposure	TRUE	reported	GCST90199784	textfile	7812	2	TRUE	NA	0.002557	20.0194	33.7978
cardioembolic stroke		rs6688638	C	T	C	T	-0.08056	0.0226	0.649444	0.6496	FALSE	FALSE	FALSE	rCtkBL	0.0201	0.2617	outcome	TRUE	reported	textfile	0.016596	1.21e-06	exposure	TRUE	reported	GCST90199784	textfile	7812	2	TRUE	NA	0.003007	23.5551	33.7978
cardioembolic stroke		rs74061506	A	T	A	T	0.143228	-0.0636	0.06604	0.0645	FALSE	TRUE	FALSE	rCtkBL	0.0451	0.1586	outcome	TRUE	reported	textfile	0.031959	7.41e-06	exposure	TRUE	reported	GCST90199784	textfile	7812	2	TRUE	NA	0.002564	20.0798	33.7978
cardioembolic stroke		rs79593298	C	G	C	G	-0.17641	-0.0026	0.042837	0.045	FALSE	TRUE	FALSE	rCtkBL	0.054	0.9613	outcome	TRUE	reported	textfile	0.039189	6.75e-06	exposure	TRUE	reported	GCST90199784	textfile	7812	2	TRUE	NA	0.002587	20.259	33.7978
cardioembolic stroke		rs912801	T	C	T	C	0.241395	0.0405	0.021912	0.0381	FALSE	FALSE	FALSE	rCtkBL	0.067	0.5457	outcome	TRUE	reported	textfile	0.053953	7.67e-06	exposure	TRUE	reported	GCST90199784	textfile	7812	2	TRUE	NA	0.002556	20.0129	33.7978
cardioembolic stroke		rs924138	C	T	C	T	0.101806	-0.0176	0.610003	0.6143	FALSE	FALSE	FALSE	rCtkBL	0.0195	0.3669	outcome	TRUE	reported	textfile	0.016608	8.79e-10	exposure	TRUE	reported	GCST90199784	textfile	7812	2	TRUE	NA	0.004787	37.5661	33.7978
cardioembolic stroke	GCST90200017	rs10110235	G	C	G	C	-0.07775	-0.0061	0.240711	0.2569	FALSE	TRUE	FALSE	6wk2Gd	0.0222	0.7841	outcome	TRUE	reported	textfile	0.017476	8.63e-06	exposure	TRUE	reported	GCST90200017	textfile	8261	2	TRUE	NA	0.00239	19.788	31.2277
cardioembolic stroke		rs11024617	A	G	A	G	0.080214	0.0028	0.256989	0.2653	FALSE	FALSE	FALSE	6wk2Gd	0.0226	0.9006	outcome	TRUE	reported	textfile	0.017342	3.74e-06	exposure	TRUE	reported	GCST90200017	textfile	8261	2	TRUE	NA	0.002583	21.39	31.2277
cardioembolic stroke		rs111250582	T	C	T	C	-0.1973	0.0991	0.029294	0.029	FALSE	FALSE	FALSE	6wk2Gd	0.0693	0.1527	outcome	TRUE	reported	textfile	0.04374	6.46e-06	exposure	TRUE	reported	GCST90200017	textfile	8261	2	TRUE	NA	0.002457	20.3417	31.2277
cardioembolic stroke		rs11179614	A	G	A	G	-0.11623	0.0003	0.085141	0.0852	FALSE	FALSE	FALSE	6wk2Gd	0.0415	0.9936	outcome	TRUE	reported	textfile	0.026278	9.73e-06	exposure	TRUE	reported	GCST90200017	textfile	8261	2	TRUE	NA	0.002363	19.5592	31.2277
cardioembolic stroke		rs112996662	G	C	G	C	-0.12729	-0.0345	0.088368	0.0767	FALSE	TRUE	FALSE	6wk2Gd	0.0385	0.3704	outcome	TRUE	reported	textfile	0.026354	1.37e-06	exposure	TRUE	reported	GCST90200017	textfile	8261	2	TRUE	NA	0.002816	23.3217	31.2277
cardioembolic stroke		rs12111380	C	T	C	T	-0.1258	0.0044	0.076858	0.0865	FALSE	FALSE	FALSE	6wk2Gd	0.0358	0.903	outcome	TRUE	reported	textfile	0.027813	6.1e-06	exposure	TRUE	reported	GCST90200017	textfile	8261	2	TRUE	NA	0.00247	20.4529	31.2277
cardioembolic stroke		rs1260338	G	A	G	A	0.094021	0.0051	0.43298	0.4441	FALSE	FALSE	FALSE	6wk2Gd	0.0203	0.8015	outcome	TRUE	reported	textfile	0.015047	4.14e-10	exposure	TRUE	reported	GCST90200017	textfile	8261	2	TRUE	NA	0.004704	39.0359	31.2277
cardioembolic stroke		rs143155425	C	A	C	A	-0.07323	0.0114	0.67382	0.6575	FALSE	FALSE	FALSE	6wk2Gd	0.0206	0.5818	outcome	TRUE	reported	textfile	0.015679	3.01e-06	exposure	TRUE	reported	GCST90200017	textfile	8261	2	TRUE	NA	0.002633	21.8056	31.2277
cardioembolic stroke		rs144023644	T	C	T	C	-0.26995	-0.0339	0.01661	0.0273	FALSE	FALSE	FALSE	6wk2Gd	0.0774	0.6616	outcome	TRUE	reported	textfile	0.057773	2.97e-06	exposure	TRUE	reported	GCST90200017	textfile	8261	2	TRUE	NA	0.002636	21.8273	31.2277
cardioembolic stroke		rs1466107	C	G	C	G	0.068839	-0.0292	0.365257	0.3595	FALSE	TRUE	FALSE	6wk2Gd	0.0202	0.148	outcome	TRUE	reported	textfile	0.015402	7.84e-06	exposure	TRUE	reported	GCST90200017	textfile	8261	2	TRUE	NA	0.002412	19.9712	31.2277
cardioembolic stroke		rs147199492	T	C	T	C	-0.12845	-0.013	0.076511	0.0759	FALSE	FALSE	FALSE	6wk2Gd	0.0392	0.7397	outcome	TRUE	reported	textfile	0.027959	4.35e-06	exposure	TRUE	reported	GCST90200017	textfile	8261	2	TRUE	NA	0.002548	21.1007	31.2277
cardioembolic stroke		rs149284868	G	A	G	A	0.298525	0.1018	0.012681	0.014	FALSE	FALSE	FALSE	6wk2Gd	0.1089	0.35	outcome	TRUE	reported	textfile	0.066306	6.72e-06	exposure	TRUE	reported	GCST90200017	textfile	8261	2	TRUE	NA	0.002448	20.2652	31.2277
cardioembolic stroke		rs149356765	A	G	A	G	0.311474	0.0564	0.011114	0.0207	FALSE	FALSE	FALSE	6wk2Gd	0.1066	0.5965	outcome	TRUE	reported	textfile	0.070314	9.43e-06	exposure	TRUE	reported	GCST90200017	textfile	8261	2	TRUE	NA	0.00237	19.6181	31.2277
cardioembolic stroke		rs16934446	T	C	T	C	0.237666	-0.0169	0.029664	0.0343	FALSE	FALSE	FALSE	6wk2Gd	0.0618	0.7841	outcome	TRUE	reported	textfile	0.043645	5.17e-08	exposure	TRUE	reported	GCST90200017	textfile	8261	2	TRUE	NA	0.003577	29.6461	31.2277
cardioembolic stroke		rs17438465	T	G	T	G	-0.07099	0.0012	0.374755	0.3859	FALSE	FALSE	FALSE	6wk2Gd	0.0194	0.9525	outcome	TRUE	reported	textfile	0.015515	4.75e-06	exposure	TRUE	reported	GCST90200017	textfile	8261	2	TRUE	NA	0.002528	20.9285	31.2277
cardioembolic stroke		rs17728202	T	C	T	C	0.159877	0.0083	0.043989	0.0448	FALSE	FALSE	FALSE	6wk2Gd	0.0544	0.8779	outcome	TRUE	reported	textfile	0.035839	8.16e-06	exposure	TRUE	reported	GCST90200017	textfile	8261	2	TRUE	NA	0.002403	19.8957	31.2277
cardioembolic stroke		rs188319686	A	T	A	T	0.182889	0.153	0.03451	0.0427	FALSE	TRUE	FALSE	6wk2Gd	0.0572	0.007529	outcome	TRUE	reported	textfile	0.040995	8.15e-06	exposure	TRUE	reported	GCST90200017	textfile	8261	2	TRUE	NA	0.002403	19.898	31.2277
cardioembolic stroke		rs236226	A	G	A	G	0.108191	0.0179	0.116921	0.1263	FALSE	FALSE	FALSE	6wk2Gd	0.0302	0.5534	outcome	TRUE	reported	textfile	0.023423	3.85e-06	exposure	TRUE	reported	GCST90200017	textfile	8261	2	TRUE	NA	0.002576	21.3308	31.2277
cardioembolic stroke		rs360537	G	A	G	A	-0.09538	-0.0426	0.74624	0.7471	FALSE	FALSE	FALSE	6wk2Gd	0.0225	0.05812	outcome	TRUE	reported	textfile	0.017187	2.87e-08	exposure	TRUE	reported	GCST90200017	textfile	8261	2	TRUE	NA	0.003714	30.7881	31.2277
cardioembolic stroke		rs4537986	C	T	C	T	0.113721	0.0067	0.095338	0.0989	FALSE	FALSE	FALSE	6wk2Gd	0.0349	0.8478	outcome	TRUE	reported	textfile	0.025315	7.05e-06	exposure	TRUE	reported	GCST90200017	textfile	8261	2	TRUE	NA	0.002437	20.1756	31.2277
cardioembolic stroke		rs55730499	T	C	T	C	0.137968	0.0412	0.072816	0.0659	FALSE	FALSE	FALSE	6wk2Gd	0.043	0.338	outcome	TRUE	reported	textfile	0.028626	1.44e-06	exposure	TRUE	reported	GCST90200017	textfile	8261	2	TRUE	NA	0.002804	23.2241	31.2277
cardioembolic stroke		rs6065829	G	C	G	C	0.087335	0.0174	0.168977	0.1734	FALSE	TRUE	FALSE	6wk2Gd	0.0255	0.4935	outcome	TRUE	reported	textfile	0.019677	9.06e-06	exposure	TRUE	reported	GCST90200017	textfile	8261	2	TRUE	NA	0.002379	19.6943	31.2277
cardioembolic stroke		rs6082786	A	G	A	G	0.067366	0.03	0.467658	0.4628	FALSE	FALSE	FALSE	6wk2Gd	0.02	0.1333	outcome	TRUE	reported	textfile	0.015248	9.96e-06	exposure	TRUE	reported	GCST90200017	textfile	8261	2	TRUE	NA	0.002357	19.5154	31.2277
cardioembolic stroke		rs62491043	A	C	A	C	-0.21669	0.0526	0.026558	0.0272	FALSE	FALSE	FALSE	6wk2Gd	0.0653	0.4207	outcome	TRUE	reported	textfile	0.046139	2.65e-06	exposure	TRUE	reported	GCST90200017	textfile	8261	2	TRUE	NA	0.002663	22.0511	31.2277
cardioembolic stroke		rs7160525	A	G	A	G	0.336071	0.0491	0.164394	0.161	FALSE	FALSE	FALSE	6wk2Gd	0.0274	0.0728	outcome	TRUE	reported	textfile	0.019575	4.6e-66	exposure	TRUE	reported	GCST90200017	textfile	8261	2	TRUE	NA	0.03445	294.676	31.2277
cardioembolic stroke		rs7199490	A	G	A	G	0.068595	-0.0121	0.353693	0.3662	FALSE	FALSE	FALSE	6wk2Gd	0.0207	0.5569	outcome	TRUE	reported	textfile	0.015487	9.46e-06	exposure	TRUE	reported	GCST90200017	textfile	8261	2	TRUE	NA	0.002369	19.613	31.2277
cardioembolic stroke		rs72704810	G	C	G	C	0.158703	0.0878	0.05306	0.0512	FALSE	TRUE	FALSE	6wk2Gd	0.0501	0.07962	outcome	TRUE	reported	textfile	0.033348	1.95e-06	exposure	TRUE	reported	GCST90200017	textfile	8261	2	TRUE	NA	0.002734	22.6432	31.2277
cardioembolic stroke		rs72735856	G	C	G	C	-0.10429	-0.0118	0.126976	0.143	FALSE	TRUE	FALSE	6wk2Gd	0.0303	0.6975	outcome	TRUE	reported	textfile	0.022875	5.13e-06	exposure	TRUE	reported	GCST90200017	textfile	8261	2	TRUE	NA	0.00251	20.7819	31.2277
cardioembolic stroke		rs74942512	T	C	T	C	0.300825	0.1201	0.014542	0.0131	FALSE	FALSE	FALSE	6wk2Gd	0.1084	0.2679	outcome	TRUE	reported	textfile	0.062286	1.37e-06	exposure	TRUE	reported	GCST90200017	textfile	8261	2	TRUE	NA	0.002816	23.3205	31.2277
cardioembolic stroke		rs80001243	T	A	T	A	0.102878	-0.0035	0.117912	0.1322	FALSE	TRUE	FALSE	6wk2Gd	0.0306	0.908	outcome	TRUE	reported	textfile	0.022904	7.07e-06	exposure	TRUE	reported	GCST90200017	textfile	8261	2	TRUE	NA	0.002436	20.1703	31.2277
cardioembolic stroke	GCST90200068	rs10138588	C	A	C	A	0.077812	-0.0023	0.451419	0.4375	FALSE	FALSE	FALSE	Glpry1	0.0193	0.9058	outcome	TRUE	reported	textfile	0.017091	5.29e-06	exposure	TRUE	reported	GCST90200068	textfile	6804	2	TRUE	NA	0.003037	20.7217	27.5055
cardioembolic stroke		rs10138857	C	A	C	A	0.168205	-0.0166	0.052511	0.0574	FALSE	FALSE	FALSE	Glpry1	0.046	0.7188	outcome	TRUE	reported	textfile	0.037536	7.42e-06	exposure	TRUE	reported	GCST90200068	textfile	6804	2	TRUE	NA	0.002943	20.0748	27.5055
cardioembolic stroke		rs10460926	T	C	T	C	-0.10099	0.0009	0.171729	0.1807	FALSE	FALSE	FALSE	Glpry1	0.0267	0.9724	outcome	TRUE	reported	textfile	0.022705	8.66e-06	exposure	TRUE	reported	GCST90200068	textfile	6804	2	TRUE	NA	0.0029	19.7806	27.5055
cardioembolic stroke		rs10753629	G	T	G	T	0.079243	-0.0113	0.524227	0.524	FALSE	FALSE	FALSE	Glpry1	0.0193	0.557	outcome	TRUE	reported	textfile	0.016936	2.88e-06	exposure	TRUE	reported	GCST90200068	textfile	6804	2	TRUE	NA	0.003207	21.8863	27.5055
cardioembolic stroke		rs113966925	T	C	T	C	0.257348	0.0399	0.026557	0.026	FALSE	FALSE	FALSE	Glpry1	0.0695	0.566	outcome	TRUE	reported	textfile	0.052778	1.08e-06	exposure	TRUE	reported	GCST90200068	textfile	6804	2	TRUE	NA	0.003482	23.7686	27.5055
cardioembolic stroke		rs11729226	A	G	A	G	-0.12442	0.0291	0.106807	0.1216	FALSE	FALSE	FALSE	Glpry1	0.0317	0.3578	outcome	TRUE	reported	textfile	0.027854	7.94e-06	exposure	TRUE	reported	GCST90200068	textfile	6804	2	TRUE	NA	0.002924	19.9463	27.5055
cardioembolic stroke		rs13353121	C	T	C	T	0.116585	0.0488	0.118557	0.1214	FALSE	FALSE	FALSE	Glpry1	0.0303	0.1072	outcome	TRUE	reported	textfile	0.026162	8.34e-06	exposure	TRUE	reported	GCST90200068	textfile	6804	2	TRUE	NA	0.00291	19.853	27.5055
cardioembolic stroke		rs142590871	G	A	G	A	-0.35227	-0.0845	0.012949	0.0246	FALSE	FALSE	FALSE	Glpry1	0.1284	0.5104	outcome	TRUE	reported	textfile	0.075504	3.08e-06	exposure	TRUE	reported	GCST90200068	textfile	6804	2	TRUE	NA	0.003189	21.7611	27.5055
cardioembolic stroke		rs145616311	A	T	A	T	0.183439	-0.035	0.045079	0.0391	FALSE	TRUE	FALSE	Glpry1	0.062	0.5726	outcome	TRUE	reported	textfile	0.040529	6.01e-06	exposure	TRUE	reported	GCST90200068	textfile	6804	2	TRUE	NA	0.003002	20.4794	27.5055
cardioembolic stroke		rs145755349	C	T	C	T	-0.2211	0.0168	0.036109	0.0414	FALSE	FALSE	FALSE	Glpry1	0.0679	0.804	outcome	TRUE	reported	textfile	0.047083	2.65e-06	exposure	TRUE	reported	GCST90200068	textfile	6804	2	TRUE	NA	0.00323	22.0448	27.5055
cardioembolic stroke		rs147738078	G	A	G	A	0.332186	-0.0652	0.013137	0.0139	FALSE	FALSE	FALSE	Glpry1	0.1067	0.541	outcome	TRUE	reported	textfile	0.07405	7.26e-06	exposure	TRUE	reported	GCST90200068	textfile	6804	2	TRUE	NA	0.002949	20.1179	27.5055
cardioembolic stroke		rs147896158	T	C	T	C	-0.1486	-0.0143	0.076325	0.0704	FALSE	FALSE	FALSE	Glpry1	0.04	0.7197	outcome	TRUE	reported	textfile	0.031928	3.25e-06	exposure	TRUE	reported	GCST90200068	textfile	6804	2	TRUE	NA	0.003173	21.6538	27.5055
cardioembolic stroke		rs174547	C	T	C	T	0.230916	-0.0326	0.3627	0.3394	FALSE	FALSE	FALSE	Glpry1	0.0208	0.1163	outcome	TRUE	reported	textfile	0.017531	1.27e-39	exposure	TRUE	reported	GCST90200068	textfile	6804	2	TRUE	NA	0.024867	173.457	27.5055
cardioembolic stroke		rs183531288	T	C	T	C	-0.24501	0.1882	0.025715	0.0295	FALSE	FALSE	FALSE	Glpry1	0.0624	0.002547	outcome	TRUE	reported	textfile	0.053235	4.18e-06	exposure	TRUE	reported	GCST90200068	textfile	6804	2	TRUE	NA	0.003104	21.1763	27.5055
cardioembolic stroke		rs1855663	G	A	G	A	0.10053	-0.0153	0.266185	0.2928	FALSE	FALSE	FALSE	Glpry1	0.0218	0.4819	outcome	TRUE	reported	textfile	0.019858	4.14e-07	exposure	TRUE	reported	GCST90200068	textfile	6804	2	TRUE	NA	0.003752	25.6205	27.5055
cardioembolic stroke		rs188390159	C	G	C	G	-0.42999	-0.172	0.008175	0.0139	FALSE	TRUE	FALSE	Glpry1	0.1791	0.337	outcome	TRUE	reported	textfile	0.094793	5.73e-06	exposure	TRUE	reported	GCST90200068	textfile	6804	2	TRUE	NA	0.003015	20.5694	27.5055
cardioembolic stroke		rs2268249	T	C	T	C	-0.07606	0.0295	0.578033	0.5688	FALSE	FALSE	FALSE	Glpry1	0.0199	0.1368	outcome	TRUE	reported	textfile	0.017102	8.68e-06	exposure	TRUE	reported	GCST90200068	textfile	6804	2	TRUE	NA	0.002899	19.7759	27.5055
cardioembolic stroke		rs2414577	C	T	C	T	0.115854	-0.0369	0.385248	0.3441	FALSE	FALSE	FALSE	Glpry1	0.0234	0.1148	outcome	TRUE	reported	textfile	0.017582	4.42e-11	exposure	TRUE	reported	GCST90200068	textfile	6804	2	TRUE	NA	0.006341	43.4068	27.5055
cardioembolic stroke		rs2857607	T	C	T	C	0.14069	######	0.081224	0.0779	FALSE	FALSE	FALSE	Glpry1	0.0384	0.9882	outcome	TRUE	reported	textfile	0.030894	5.27e-06	exposure	TRUE	reported	GCST90200068	textfile	6804	2	TRUE	NA	0.003039	20.7323	27.5055
cardioembolic stroke		rs28615345	G	A	G	A	-0.08941	0.0116	0.249235	0.2666	FALSE	FALSE	FALSE	Glpry1	0.0224	0.6027	outcome	TRUE	reported	textfile	0.019847	6.64e-06	exposure	TRUE	reported	GCST90200068	textfile	6804	2	TRUE	NA	0.002974	20.2886	27.5055
cardioembolic stroke		rs34671296	G	A	G	A	-0.31075	-0.031	0.014726	0.023	FALSE	FALSE	FALSE	Glpry1	0.1275	0.808	outcome	TRUE	reported	textfile	0.070233	9.67e-06	exposure	TRUE	reported	GCST90200068	textfile	6804	2	TRUE	NA	0.002869	19.5704	27.5055
cardioembolic stroke		rs572410	G	C	G	C	-0.11544	-0.0424	0.7579	0.7671	FALSE	TRUE	FALSE	Glpry1	0.0243	0.08092	outcome	TRUE	reported	textfile	0.020621	2.17e-08	exposure	TRUE	reported	GCST90200068	textfile	6804	2	TRUE	NA	0.004585	31.3315	27.5055
cardioembolic stroke		rs642281	A	G	A	G	-0.11647	0.021	0.122814	0.1336	FALSE	FALSE	FALSE	Glpry1	0.0288	0.4654	outcome	TRUE	reported	textfile	0.025736	6.02e-06	exposure	TRUE	reported	GCST90200068	textfile	6804	2	TRUE	NA	0.003001	20.4752	27.5055
cardioembolic stroke		rs6755520	C	A	C	A	-0.08	0.0173	0.580856	0.5808	FALSE	FALSE	FALSE	Glpry1	0.0194	0.3717	outcome	TRUE	reported	textfile	0.017581	5.36e-06	exposure	TRUE	reported	GCST90200068	textfile	6804	2	TRUE	NA	0.003034	20.6984	27.5055
cardioembolic stroke		rs74080152	C	A	C	A	-0.30085	0.1316	0.016181	0.0212	FALSE	FALSE	FALSE	Glpry1	0.0858	0.125	outcome	TRUE	reported	textfile	0.066346	5.77e-06	exposure	TRUE	reported	GCST90200068	textfile	6804	2	TRUE	NA	0.003013	20.556	27.5055
cardioembolic stroke		rs77475228	A	C	A	C	0.272676	-0.1025	0.019418	0.0242	FALSE	FALSE	FALSE	Glpry1	0.0908	0.2587	outcome	TRUE	reported	textfile	0.061185	8.33e-06	exposure	TRUE	reported	GCST90200068	textfile	6804	2	TRUE	NA	0.002911	19.8556	27.5055
cardioembolic stroke		rs79989369	C	T	C	T	-0.20357	0.0872	0.036072	0.0446	FALSE	FALSE	FALSE	Glpry1	0.0736	0.2363	outcome	TRUE	reported	textfile	0.045356	7.18e-06	exposure	TRUE	reported	GCST90200068	textfile	6804	2	TRUE	NA	0.002952	20.1385	27.5055
cardioembolic stroke		rs8113105	A	G	A	G	0.371555	-0.1472	0.010876	0.0112	FALSE	FALSE	FALSE	Glpry1	0.2345	0.5302	outcome	TRUE	reported	textfile	0.082227	6.22e-06	exposure	TRUE	reported	GCST90200068	textfile	6804	2	TRUE	NA	0.002992	20.412	27.5055
cardioembolic stroke	GCST90200098	rs10422209	G	C	G	C	-0.18493	0.0097	0.132281	0.1381	FALSE	TRUE	FALSE	0Qy51B	0.031	0.7547	outcome	TRUE	reported	textfile	0.022306	1.13e-16	exposure	TRUE	reported	GCST90200098	textfile	8265	2	TRUE	NA	0.008248	68.7186	38.4561
cardioembolic stroke		rs10463719	A	G	A	G	0.072906	-0.0226	0.362125	0.348	FALSE	FALSE	FALSE	0Qy51B	0.0195	0.2476	outcome	TRUE	reported	textfile	0.01568	3.33e-06	exposure	TRUE	reported	GCST90200098	textfile	8265	2	TRUE	NA	0.002609	21.614	38.4561
cardioembolic stroke		rs10965965	T	C	T	C	-0.14957	0.0228	0.059122	0.0597	FALSE	FALSE	FALSE	0Qy51B	0.042	0.5871	outcome	TRUE	reported	textfile	0.032264	3.56e-06	exposure	TRUE	reported	GCST90200098	textfile	8265	2	TRUE	NA	0.002593	21.4853	38.4561
cardioembolic stroke		rs11138350	C	T	C	T	-0.07334	-0.0084	0.622601	0.609	FALSE	FALSE	FALSE	0Qy51B	0.0205	0.68	outcome	TRUE	reported	textfile	0.016108	5.29e-06	exposure	TRUE	reported	GCST90200098	textfile	8265	2	TRUE	NA	0.002502	20.7254	38.4561
cardioembolic stroke		rs11591147	T	G	T	G	-0.30636	-0.0055	0.018108	0.0175	FALSE	FALSE	FALSE	0Qy51B	0.1083	0.9596	outcome	TRUE	reported	textfile	0.056611	6.24e-08	exposure	TRUE	reported	GCST90200098	textfile	8265	2	TRUE	NA	0.003531	29.279	38.4561
cardioembolic stroke		rs116616732	T	C	T	C	-0.13859	0.0753	0.064298	0.0732	FALSE	FALSE	FALSE	0Qy51B	0.0456	0.09854	outcome	TRUE	reported	textfile	0.031209	8.97e-06	exposure	TRUE	reported	GCST90200098	textfile	8265	2	TRUE	NA	0.00238	19.7147	38.4561
cardioembolic stroke		rs117130655	G	A	G	A	-0.25846	0.2161	0.018148	0.0206	FALSE	FALSE	FALSE	0Qy51B	0.0821	0.008466	outcome	TRUE	reported	textfile	0.057029	5.84e-06	exposure	TRUE	reported	GCST90200098	textfile	8265	2	TRUE	NA	0.002479	20.5346	38.4561
cardioembolic stroke		rs117236185	G	C	G	C	-0.28448	-0.0767	0.016343	0.02	FALSE	TRUE	FALSE	0Qy51B	0.0963	0.4261	outcome	TRUE	reported	textfile	0.060763	2.84e-06	exposure	TRUE	reported	GCST90200098	textfile	8265	2	TRUE	NA	0.002645	21.9137	38.4561
cardioembolic stroke		rs117264441	C	T	C	T	-0.3125	0.2257	0.011971	0.0124	FALSE	FALSE	FALSE	0Qy51B	0.1244	0.06966	outcome	TRUE	reported	textfile	0.070299	8.78e-06	exposure	TRUE	reported	GCST90200098	textfile	8265	2	TRUE	NA	0.002385	19.7554	38.4561
cardioembolic stroke		rs11775560	G	A	G	A	0.09254	-0.0188	0.186356	0.1862	FALSE	FALSE	FALSE	0Qy51B	0.0248	0.4482	outcome	TRUE	reported	textfile	0.019581	2.29e-06	exposure	TRUE	reported	GCST90200098	textfile	8265	2	TRUE	NA	0.002695	22.329	38.4561
cardioembolic stroke		rs118109869	T	C	T	C	-0.22288	-0.0042	0.02493	0.0343	FALSE	FALSE	FALSE	0Qy51B	0.0657	0.9493	outcome	TRUE	reported	textfile	0.048816	4.98e-06	exposure	TRUE	reported	GCST90200098	textfile	8265	2	TRUE	NA	0.002516	20.8396	38.4561
cardioembolic stroke		rs12352776	T	C	T	C	0.125436	-0.0216	0.311561	0.3034	FALSE	FALSE	FALSE	0Qy51B	0.0209	0.3008	outcome	TRUE	reported	textfile	0.01643	2.27e-14	exposure	TRUE	reported	GCST90200098	textfile	8265	2	TRUE	NA	0.007003	58.2697	38.4561
cardioembolic stroke		rs12628919	A	G	A	G	-0.22061	0.027	0.086687	0.0973	FALSE	FALSE	FALSE	0Qy51B	0.0332	0.4172	outcome	TRUE	reported	textfile	0.02691	2.44e-16	exposure	TRUE	reported	GCST90200098	textfile	8265	2	TRUE	NA	0.008066	67.1932	38.4561
cardioembolic stroke		rs17248720	T	C	T	C	-0.11105	-0.0646	0.113314	0.1144	FALSE	FALSE	FALSE	0Qy51B	0.0321	0.0439	outcome	TRUE	reported	textfile	0.023727	2.87e-06	exposure	TRUE	reported	GCST90200098	textfile	8265	2	TRUE	NA	0.002643	21.8978	38.4561
cardioembolic stroke		rs1728911	G	T	G	T	0.095074	0.0022	0.433548	0.4391	FALSE	FALSE	FALSE	0Qy51B	0.0204	0.9128	outcome	TRUE	reported	textfile	0.015404	6.75e-10	exposure	TRUE	reported	GCST90200098	textfile	8265	2	TRUE	NA	0.004588	38.0833	38.4561
cardioembolic stroke		rs174418	C	T	C	T	-0.07829	0.0168	0.594132	0.5966	FALSE	FALSE	FALSE	0Qy51B	0.0201	0.402	outcome	TRUE	reported	textfile	0.015839	7.71e-07	exposure	TRUE	reported	GCST90200098	textfile	8265	2	TRUE	NA	0.002947	24.4234	38.4561
cardioembolic stroke		rs2398643	T	C	T	C	-0.06863	0.0347	0.480887	0.489	FALSE	FALSE	FALSE	0Qy51B	0.0206	0.09161	outcome	TRUE	reported	textfile	0.015528	9.88e-06	exposure	TRUE	reported	GCST90200098	textfile	8265	2	TRUE	NA	0.002358	19.5302	38.4561
cardioembolic stroke		rs247617	A	C	A	C	0.099348	0.0109	0.326169	0.3166	FALSE	FALSE	FALSE	0Qy51B	0.0208	0.601	outcome	TRUE	reported	textfile	0.016063	6.21e-10	exposure	TRUE	reported	GCST90200098	textfile	8265	2	TRUE	NA	0.004607	38.2454	38.4561
cardioembolic stroke		rs2743289	G	A	G	A	-0.09899	-0.0259	0.137472	0.1378	FALSE	FALSE	FALSE	0Qy51B	0.0296	0.3811	outcome	TRUE	reported	textfile	0.021949	6.49e-06	exposure	TRUE	reported	GCST90200098	textfile	8265	2	TRUE	NA	0.002455	20.3335	38.4561
cardioembolic stroke		rs28795074	A	G	A	G	-0.13941	0.0179	0.074876	0.0838	FALSE	FALSE	FALSE	0Qy51B	0.0472	0.7039	outcome	TRUE	reported	textfile	0.030224	3.97e-06	exposure	TRUE	reported	GCST90200098	textfile	8265	2	TRUE	NA	0.002568	21.272	38.4561
cardioembolic stroke		rs3752246	C	G	C	G	0.370376	-0.0567	0.825923	0.8132	FALSE	TRUE	FALSE	0Qy51B	0.0257	0.02719	outcome	TRUE	reported	textfile	0.019651	3.05e-79	exposure	TRUE	reported	GCST90200098	textfile	8265	2	TRUE	NA	0.041211	355.16	38.4561
cardioembolic stroke		rs4875412	C	A	C	A	0.139011	0.0344	0.934501	0.9243	FALSE	FALSE	FALSE	0Qy51B	0.0427	0.4207	outcome	TRUE	reported	textfile	0.03047	5.06e-06	exposure	TRUE	reported	GCST90200098	textfile	8265	2	TRUE	NA	0.002512	20.809	38.4561
cardioembolic stroke		rs61814884	G	A	G	A	-0.19991	0.1268	0.030483	0.0281	FALSE	FALSE	FALSE	0Qy51B	0.0762	0.09623	outcome	TRUE	reported	textfile	0.04383	5.09e-06	exposure	TRUE	reported	GCST90200098	textfile	8265	2	TRUE	NA	0.002511	20.798	38.4561
cardioembolic stroke		rs62186066	T	C	T	C	-0.10858	0.0333	0.11945	0.1291	FALSE	FALSE	FALSE	0Qy51B	0.0325	0.3045	outcome	TRUE	reported	textfile	0.023334	3.27e-06	exposure	TRUE	reported	GCST90200098	textfile	8265	2	TRUE	NA	0.002613	21.6472	38.4561
cardioembolic stroke		rs67402452	T	C	T	C	-0.09997	0.1553	0.161031	0.1656	FALSE	FALSE	FALSE	0Qy51B	0.0253	8.2e-10	outcome	TRUE	reported	textfile	0.020614	1.24e-06	exposure	TRUE	reported	GCST90200098	textfile	8265	2	TRUE	NA	0.002838	23.5136	38.4561
cardioembolic stroke		rs7232565	T	A	T	A	0.080906	0.0124	0.422183	0.4385	FALSE	TRUE	TRUE	0Qy51B	0.0194	0.5222	outcome	TRUE	reported	textfile	0.015667	2.42e-07	exposure	TRUE	reported	GCST90200098	textfile	8265	2	FALSE	NA	0.003216	26.6621	38.4561
cardioembolic stroke		rs72657953	T	C	T	C	-0.12888	0.0027	0.07582	0.0817	FALSE	FALSE	FALSE	0Qy51B	0.0365	0.9405	outcome	TRUE	reported	textfile	0.028537	6.3e-06	exposure	TRUE	reported	GCST90200098	textfile	8265	2	TRUE	NA	0.002462	20.3909	38.4561
cardioembolic stroke		rs72823661	A	G	A	G	0.072922	-0.0056	0.381654	0.3821	FALSE	FALSE	FALSE	0Qy51B	0.0193	0.7704	outcome	TRUE	reported	textfile	0.01568	3.31e-06	exposure	TRUE	reported	GCST90200098	textfile	8265	2	TRUE	NA	0.00261	21.6225	38.4561
cardioembolic stroke		rs79740996	A	C	A	C	0.20202	-0.0171	0.03978	0.035	FALSE	FALSE	FALSE	0Qy51B	0.0656	0.7949	outcome	TRUE	reported	textfile	0.039047	2.29e-07	exposure	TRUE	reported	GCST90200098	textfile	8265	2	TRUE	NA	0.003228	26.7615	38.4561
cardioembolic stroke		rs9378527	C	T	C	T	-0.08163	0.0006	0.237424	0.2198	FALSE	FALSE	FALSE	0Qy51B	0.0244	0.9804	outcome	TRUE	reported	textfile	0.018178	7.11e-06	exposure	TRUE	reported	GCST90200098	textfile	8265	2	TRUE	NA	0.002434	20.159	38.4561
cardioembolic stroke	GCST90200099	rs10508300	G	C	G	C	-0.13888	0.046	0.07639	0.0743	FALSE	TRUE	FALSE	nDdm2N	0.0385	0.2325	outcome	TRUE	reported	textfile	0.029855	3.29e-06	exposure	TRUE	reported	GCST90200099	textfile	7591	2	TRUE	NA	0.002843	21.6347	32.3349
cardioembolic stroke		rs113826032	T	C	T	C	-0.16335	0.0122	0.059743	0.0708	FALSE	FALSE	FALSE	nDdm2N	0.0383	0.7494	outcome	TRUE	reported	textfile	0.033548	1.12e-06	exposure	TRUE	reported	GCST90200099	textfile	7591	2	TRUE	NA	0.003114	23.7023	32.3349
cardioembolic stroke		rs114887772	T	C	T	C	-0.15319	0.0762	0.062914	0.0597	FALSE	FALSE	FALSE	nDdm2N	0.0475	0.109	outcome	TRUE	reported	textfile	0.032224	2e-06	exposure	TRUE	reported	GCST90200099	textfile	7591	2	TRUE	NA	0.002968	22.5932	32.3349
cardioembolic stroke		rs12808813	C	A	C	A	0.141081	-0.0491	0.07419	0.0838	FALSE	FALSE	FALSE	nDdm2N	0.0369	0.1834	outcome	TRUE	reported	textfile	0.029707	2.04e-06	exposure	TRUE	reported	GCST90200099	textfile	7591	2	TRUE	NA	0.002962	22.5472	32.3349
cardioembolic stroke		rs143222296	A	G	A	G	0.257057	0.0216	0.019348	0.0187	FALSE	FALSE	FALSE	nDdm2N	0.0846	0.7986	outcome	TRUE	reported	textfile	0.057579	8.03e-06	exposure	TRUE	reported	GCST90200099	textfile	7591	2	TRUE	NA	0.002619	19.9256	32.3349
cardioembolic stroke		rs144151121	A	G	A	G	-0.17572	0.0311	0.046029	0.0493	FALSE	FALSE	FALSE	nDdm2N	0.0542	0.5662	outcome	TRUE	reported	textfile	0.037919	3.59e-06	exposure	TRUE	reported	GCST90200099	textfile	7591	2	TRUE	NA	0.002821	21.4682	32.3349
cardioembolic stroke		rs144314764	A	C	A	C	0.275885	-0.0969	0.017124	0.0361	FALSE	FALSE	FALSE	nDdm2N	0.0784	0.2163	outcome	TRUE	reported	textfile	0.061427	7.08e-06	exposure	TRUE	reported	GCST90200099	textfile	7591	2	TRUE	NA	0.00265	20.1663	32.3349
cardioembolic stroke		rs147928455	A	C	A	C	0.295988	0.114	0.014716	0.0204	FALSE	FALSE	FALSE	nDdm2N	0.1177	0.3326	outcome	TRUE	reported	textfile	0.065306	5.83e-06	exposure	TRUE	reported	GCST90200099	textfile	7591	2	TRUE	NA	0.002699	20.5369	32.3349
cardioembolic stroke		rs16954205	T	A	T	A	0.163875	-0.0433	0.053121	0.0545	FALSE	TRUE	FALSE	nDdm2N	0.0471	0.3581	outcome	TRUE	reported	textfile	0.035384	3.63e-06	exposure	TRUE	reported	GCST90200099	textfile	7591	2	TRUE	NA	0.002818	21.4441	32.3349
cardioembolic stroke		rs17040888	G	A	G	A	0.321137	-0.0093	0.012089	0.0366	FALSE	FALSE	FALSE	nDdm2N	0.0703	0.8952	outcome	TRUE	reported	textfile	0.072572	9.64e-06	exposure	TRUE	reported	GCST90200099	textfile	7591	2	TRUE	NA	0.002573	19.5765	32.3349
cardioembolic stroke		rs2800973	C	T	C	T	-0.08164	0.0102	0.636424	0.6454	FALSE	FALSE	FALSE	nDdm2N	0.0201	0.6114	outcome	TRUE	reported	textfile	0.016356	6e-07	exposure	TRUE	reported	GCST90200099	textfile	7591	2	TRUE	NA	0.003271	24.9041	32.3349
cardioembolic stroke		rs324420	A	C	A	C	0.226748	-0.03	0.212175	0.1994	FALSE	FALSE	FALSE	nDdm2N	0.0244	0.218	outcome	TRUE	reported	textfile	0.019099	1.65e-32	exposure	TRUE	reported	GCST90200099	textfile	7591	2	TRUE	NA	0.01823	140.917	32.3349
cardioembolic stroke		rs56343750	C	T	C	T	0.198915	0.0433	0.038175	0.0479	FALSE	FALSE	FALSE	nDdm2N	0.0586	0.4594	outcome	TRUE	reported	textfile	0.041534	1.67e-06	exposure	TRUE	reported	GCST90200099	textfile	7591	2	TRUE	NA	0.003012	22.93	32.3349
cardioembolic stroke		rs6443962	T	C	T	C	0.079486	-0.0079	0.572016	0.5787	FALSE	FALSE	FALSE	nDdm2N	0.0194	0.6828	outcome	TRUE	reported	textfile	0.016095	7.87e-07	exposure	TRUE	reported	GCST90200099	textfile	7591	2	TRUE	NA	0.003203	24.3822	32.3349
cardioembolic stroke		rs6552728	T	C	T	C	-0.07575	0.0135	0.329188	0.357	FALSE	FALSE	FALSE	nDdm2N	0.0204	0.5073	outcome	TRUE	reported	textfile	0.017006	8.43e-06	exposure	TRUE	reported	GCST90200099	textfile	7591	2	TRUE	NA	0.002607	19.8332	32.3349
cardioembolic stroke		rs7158233	T	C	T	C	-0.07752	0.0157	0.302341	0.2944	FALSE	FALSE	FALSE	nDdm2N	0.021	0.4541	outcome	TRUE	reported	textfile	0.017216	6.71e-06	exposure	TRUE	reported	GCST90200099	textfile	7591	2	TRUE	NA	0.002664	20.2696	32.3349
cardioembolic stroke		rs73063122	C	A	C	A	0.203372	-0.0353	0.169704	0.1789	FALSE	FALSE	FALSE	nDdm2N	0.025	0.1578	outcome	TRUE	reported	textfile	0.020793	1.36e-22	exposure	TRUE	reported	GCST90200099	textfile	7591	2	TRUE	NA	0.012445	95.6378	32.3349
cardioembolic stroke		rs9972236	T	C	T	C	-0.10189	0.0325	0.138972	0.1617	FALSE	FALSE	FALSE	nDdm2N	0.0268	0.226	outcome	TRUE	reported	textfile	0.023036	9.73e-06	exposure	TRUE	reported	GCST90200099	textfile	7591	2	TRUE	NA	0.002571	19.5591	32.3349
cardioembolic stroke	GCST90200100	rs112932931	A	C	A	C	-0.20824	0.0201	0.026167	0.0303	FALSE	FALSE	FALSE	r5B2G0	0.0681	0.7683	outcome	TRUE	reported	textfile	0.044431	2.77e-06	exposure	TRUE	reported	GCST90200100	textfile	8218	2	TRUE	NA	0.002666	21.9615	21.9055
cardioembolic stroke		rs117098421	A	G	A	G	0.26461	-0.1009	0.015813	0.021	FALSE	FALSE	FALSE	r5B2G0	0.0886	0.2547	outcome	TRUE	reported	textfile	0.057492	4.17e-06	exposure	TRUE	reported	GCST90200100	textfile	8218	2	TRUE	NA	0.002571	21.1784	21.9055
cardioembolic stroke		rs117249960	A	G	A	G	-0.12145	0.0298	0.081305	0.0841	FALSE	FALSE	FALSE	r5B2G0	0.0445	0.5029	outcome	TRUE	reported	textfile	0.026541	4.74e-06	exposure	TRUE	reported	GCST90200100	textfile	8218	2	TRUE	NA	0.002541	20.9328	21.9055
cardioembolic stroke		rs117339273	T	C	T	C	0.270398	0.0086	0.014545	0.0213	FALSE	FALSE	FALSE	r5B2G0	0.0891	0.9228	outcome	TRUE	reported	textfile	0.059148	4.84e-06	exposure	TRUE	reported	GCST90200100	textfile	8218	2	TRUE	NA	0.002537	20.8937	21.9055
cardioembolic stroke		rs117568662	A	G	A	G	-0.18601	0.0801	0.035955	0.0351	FALSE	FALSE	FALSE	r5B2G0	0.0598	0.1806	outcome	TRUE	reported	textfile	0.038432	1.3e-06	exposure	TRUE	reported	GCST90200100	textfile	8218	2	TRUE	NA	0.002843	23.4208	21.9055
cardioembolic stroke		rs117814140	T	A	T	A	-0.21088	0.229	0.023137	0.023	FALSE	TRUE	FALSE	r5B2G0	0.0973	0.01862	outcome	TRUE	reported	textfile	0.047312	8.31e-06	exposure	TRUE	reported	GCST90200100	textfile	8218	2	TRUE	NA	0.002412	19.8613	21.9055
cardioembolic stroke		rs12095065	G	A	G	A	-0.13224	0.0573	0.060232	0.062	FALSE	FALSE	FALSE	r5B2G0	0.0447	0.1999	outcome	TRUE	reported	textfile	0.02982	9.23e-06	exposure	TRUE	reported	GCST90200100	textfile	8218	2	TRUE	NA	0.002387	19.6591	21.9055
cardioembolic stroke		rs12607820	A	C	A	C	-0.07079	0.037	0.657138	0.6619	FALSE	FALSE	FALSE	r5B2G0	0.0199	0.06257	outcome	TRUE	reported	textfile	0.015068	2.63e-06	exposure	TRUE	reported	GCST90200100	textfile	8218	2	TRUE	NA	0.002678	22.0647	21.9055
cardioembolic stroke		rs141471965	T	C	T	C	0.146375	######	0.109677	0.1088	FALSE	FALSE	FALSE	r5B2G0	0.0299	0.9871	outcome	TRUE	reported	textfile	0.022634	9.99e-11	exposure	TRUE	reported	GCST90200100	textfile	8218	2	TRUE	NA	0.005063	41.8128	21.9055
cardioembolic stroke		rs142317920	A	G	A	G	0.181309	0.101	0.034349	0.0416	FALSE	FALSE	FALSE	r5B2G0	0.0665	0.1288	outcome	TRUE	reported	textfile	0.039684	4.91e-06	exposure	TRUE	reported	GCST90200100	textfile	8218	2	TRUE	NA	0.002534	20.8686	21.9055
cardioembolic stroke		rs142384244	C	T	C	T	0.226005	-0.0243	0.02106	0.0288	FALSE	FALSE	FALSE	r5B2G0	0.0843	0.7727	outcome	TRUE	reported	textfile	0.049665	5.35e-06	exposure	TRUE	reported	GCST90200100	textfile	8218	2	TRUE	NA	0.002513	20.7026	21.9055
cardioembolic stroke		rs57965817	G	A	G	A	-0.09779	0.0494	0.126754	0.1212	FALSE	FALSE	FALSE	r5B2G0	0.0297	0.09625	outcome	TRUE	reported	textfile	0.021347	4.62e-06	exposure	TRUE	reported	GCST90200100	textfile	8218	2	TRUE	NA	0.002547	20.9817	21.9055
cardioembolic stroke		rs60412748	C	T	C	T	0.244662	0.0351	0.01738	0.0228	FALSE	FALSE	FALSE	r5B2G0	0.0737	0.6336	outcome	TRUE	reported	textfile	0.054293	6.6e-06	exposure	TRUE	reported	GCST90200100	textfile	8218	2	TRUE	NA	0.002465	20.3021	21.9055
cardioembolic stroke		rs6044671	T	G	T	G	0.107248	-0.013	0.102903	0.1158	FALSE	FALSE	FALSE	r5B2G0	0.0307	0.6727	outcome	TRUE	reported	textfile	0.023277	4.07e-06	exposure	TRUE	reported	GCST90200100	textfile	8218	2	TRUE	NA	0.002577	21.2241	21.9055
cardioembolic stroke		rs62120427	T	C	T	C	0.126367	0.0503	0.073071	0.1011	FALSE	FALSE	FALSE	r5B2G0	0.0386	0.1921	outcome	TRUE	reported	textfile	0.02798	6.29e-06	exposure	TRUE	reported	GCST90200100	textfile	8218	2	TRUE	NA	0.002476	20.3919	21.9055
cardioembolic stroke		rs6935886	C	T	C	T	0.264287	-0.0917	0.015766	0.0228	FALSE	FALSE	FALSE	r5B2G0	0.0816	0.2607	outcome	TRUE	reported	textfile	0.056922	3.43e-06	exposure	TRUE	reported	GCST90200100	textfile	8218	2	TRUE	NA	0.002616	21.5516	21.9055
cardioembolic stroke		rs704016	T	C	T	C	-0.08597	0.0371	0.167227	0.1814	FALSE	FALSE	FALSE	r5B2G0	0.0243	0.1264	outcome	TRUE	reported	textfile	0.019331	8.69e-06	exposure	TRUE	reported	GCST90200100	textfile	8218	2	TRUE	NA	0.002401	19.7746	21.9055
cardioembolic stroke		rs71439202	C	T	C	T	-0.18128	-0.0387	0.031208	0.0316	FALSE	FALSE	FALSE	r5B2G0	0.0708	0.5841	outcome	TRUE	reported	textfile	0.040682	8.35e-06	exposure	TRUE	reported	GCST90200100	textfile	8218	2	TRUE	NA	0.00241	19.8515	21.9055
cardioembolic stroke		rs72771661	G	A	G	A	-0.16182	-0.002	0.045421	0.0496	FALSE	FALSE	FALSE	r5B2G0	0.0493	0.9672	outcome	TRUE	reported	textfile	0.033878	1.78e-06	exposure	TRUE	reported	GCST90200100	textfile	8218	2	TRUE	NA	0.002769	22.8106	21.9055
cardioembolic stroke		rs73164873	T	C	T	C	-0.12482	0.018	0.072882	0.0786	FALSE	FALSE	FALSE	r5B2G0	0.0374	0.6307	outcome	TRUE	reported	textfile	0.027081	4.04e-06	exposure	TRUE	reported	GCST90200100	textfile	8218	2	TRUE	NA	0.002579	21.2408	21.9055
cardioembolic stroke		rs73695648	A	C	A	C	-0.16345	0.1081	0.041384	0.0449	FALSE	FALSE	FALSE	r5B2G0	0.0522	0.03818	outcome	TRUE	reported	textfile	0.036094	5.94e-06	exposure	TRUE	reported	GCST90200100	textfile	8218	2	TRUE	NA	0.002489	20.5021	21.9055
cardioembolic stroke		rs9614577	G	C	G	C	-0.15534	0.0451	0.042549	0.0451	FALSE	TRUE	FALSE	r5B2G0	0.0544	0.4066	outcome	TRUE	reported	textfile	0.034787	7.99e-06	exposure	TRUE	reported	GCST90200100	textfile	8218	2	TRUE	NA	0.00242	19.9346	21.9055
cardioembolic stroke	GCST90200119	rs10245174	C	G	C	G	0.08918	0.0185	0.481876	0.4676	FALSE	TRUE	TRUE	dv15CS	0.0193	0.3381	outcome	TRUE	reported	textfile	0.019381	4.2e-06	exposure	TRUE	reported	GCST90200119	textfile	5309	2	FALSE	NA	0.003972	21.1644	24.5685
cardioembolic stroke		rs11748249	A	G	A	G	-0.12653	-0.0132	0.19678	0.2214	FALSE	FALSE	FALSE	dv15CS	0.0237	0.577	outcome	TRUE	reported	textfile	0.024483	2.36e-07	exposure	TRUE	reported	GCST90200119	textfile	5309	2	TRUE	NA	0.005006	26.7002	24.5685
cardioembolic stroke		rs1205209	C	G	C	G	0.142091	0.0831	0.102113	0.101	FALSE	TRUE	FALSE	dv15CS	0.0326	0.01087	outcome	TRUE	reported	textfile	0.031823	8e-06	exposure	TRUE	reported	GCST90200119	textfile	5309	2	TRUE	NA	0.003741	19.9292	24.5685
cardioembolic stroke		rs13018667	G	C	G	C	-0.12801	0.0068	0.127815	0.1382	FALSE	TRUE	FALSE	dv15CS	0.0304	0.822	outcome	TRUE	reported	textfile	0.028958	9.85e-06	exposure	TRUE	reported	GCST90200119	textfile	5309	2	TRUE	NA	0.003667	19.5333	24.5685
cardioembolic stroke		rs13131366	G	A	G	A	-0.13153	-0.0224	0.118307	0.1207	FALSE	FALSE	FALSE	dv15CS	0.0328	0.495	outcome	TRUE	reported	textfile	0.029598	8.83e-06	exposure	TRUE	reported	GCST90200119	textfile	5309	2	TRUE	NA	0.003706	19.7414	24.5685
cardioembolic stroke		rs13154003	T	C	T	C	-0.08991	0.0131	0.348784	0.334	FALSE	FALSE	FALSE	dv15CS	0.0205	0.5208	outcome	TRUE	reported	textfile	0.020235	8.86e-06	exposure	TRUE	reported	GCST90200119	textfile	5309	2	TRUE	NA	0.003705	19.7354	24.5685
cardioembolic stroke		rs139354396	G	A	G	A	-0.27491	0.0337	0.030366	0.0458	FALSE	FALSE	FALSE	dv15CS	0.0698	0.6293	outcome	TRUE	reported	textfile	0.05773	1.92e-06	exposure	TRUE	reported	GCST90200119	textfile	5309	2	TRUE	NA	0.004253	22.6675	24.5685
cardioembolic stroke		rs142185350	G	A	G	A	-0.13996	-0.0347	0.107136	0.1151	FALSE	FALSE	FALSE	dv15CS	0.0333	0.2975	outcome	TRUE	reported	textfile	0.031239	7.45e-06	exposure	TRUE	reported	GCST90200119	textfile	5309	2	TRUE	NA	0.003767	20.0654	24.5685
cardioembolic stroke		rs145531276	C	A	C	A	-0.27263	-0.0572	0.027746	0.0435	FALSE	FALSE	FALSE	dv15CS	0.0671	0.394	outcome	TRUE	reported	textfile	0.058502	3.16e-06	exposure	TRUE	reported	GCST90200119	textfile	5309	2	TRUE	NA	0.004074	21.708	24.5685
cardioembolic stroke		rs2184532	G	A	G	A	-0.11774	-0.0107	0.815537	0.8215	FALSE	FALSE	FALSE	dv15CS	0.0253	0.6717	outcome	TRUE	reported	textfile	0.024936	2.34e-06	exposure	TRUE	reported	GCST90200119	textfile	5309	2	TRUE	NA	0.004182	22.2854	24.5685
cardioembolic stroke		rs35152564	G	A	G	A	-0.14632	-0.0083	0.093036	0.1027	FALSE	FALSE	FALSE	dv15CS	0.0347	0.8102	outcome	TRUE	reported	textfile	0.032978	9.13e-06	exposure	TRUE	reported	GCST90200119	textfile	5309	2	TRUE	NA	0.003694	19.6773	24.5685
cardioembolic stroke		rs35818294	A	C	A	C	0.189918	-0.0018	0.188629	0.1939	FALSE	FALSE	FALSE	dv15CS	0.0246	0.9414	outcome	TRUE	reported	textfile	0.024794	1.86e-14	exposure	TRUE	reported	GCST90200119	textfile	5309	2	TRUE	NA	0.010931	58.6534	24.5685
cardioembolic stroke		rs3895328	C	T	C	T	0.095723	0.0289	0.659961	0.6634	FALSE	FALSE	FALSE	dv15CS	0.0214	0.1759	outcome	TRUE	reported	textfile	0.02055	3.19e-06	exposure	TRUE	reported	GCST90200119	textfile	5309	2	TRUE	NA	0.00407	21.6894	24.5685
cardioembolic stroke		rs41277356	G	A	G	A	-0.27839	-0.0817	0.024528	0.0297	FALSE	FALSE	FALSE	dv15CS	0.0777	0.2925	outcome	TRUE	reported	textfile	0.061628	6.27e-06	exposure	TRUE	reported	GCST90200119	textfile	5309	2	TRUE	NA	0.003829	20.3974	24.5685
cardioembolic stroke		rs438568	G	A	G	A	-0.11192	-0.0461	0.607793	0.6078	FALSE	FALSE	FALSE	dv15CS	0.0196	0.01888	outcome	TRUE	reported	textfile	0.019609	1.14e-08	exposure	TRUE	reported	GCST90200119	textfile	5309	2	TRUE	NA	0.006099	32.5682	24.5685
cardioembolic stroke		rs7160525	A	G	A	G	0.158287	0.0491	0.167425	0.161	FALSE	FALSE	FALSE	dv15CS	0.0274	0.0728	outcome	TRUE	reported	textfile	0.025438	4.89e-10	exposure	TRUE	reported	GCST90200119	textfile	5309	2	TRUE	NA	0.00724	38.7048	24.5685
cardioembolic stroke		rs76165128	G	A	G	A	-0.31313	-0.0592	0.019016	0.0239	FALSE	FALSE	FALSE	dv15CS	0.111	0.5941	outcome	TRUE	reported	textfile	0.069813	7.28e-06	exposure	TRUE	reported	GCST90200119	textfile	5309	2	TRUE	NA	0.003775	20.1098	24.5685
cardioembolic stroke		rs7671991	C	T	C	T	0.106017	0.0031	0.226379	0.2248	FALSE	FALSE	FALSE	dv15CS	0.024	0.8963	outcome	TRUE	reported	textfile	0.022961	3.89e-06	exposure	TRUE	reported	GCST90200119	textfile	5309	2	TRUE	NA	0.004	21.3107	24.5685
cardioembolic stroke		rs77654326	T	G	T	G	-0.25132	-0.046	0.029345	0.036	FALSE	FALSE	FALSE	dv15CS	0.0571	0.4205	outcome	TRUE	reported	textfile	0.056746	9.47e-06	exposure	TRUE	reported	GCST90200119	textfile	5309	2	TRUE	NA	0.003681	19.6071	24.5685
cardioembolic stroke		rs899211	T	C	T	C	-0.23139	0.0616	0.043474	0.0427	FALSE	FALSE	FALSE	dv15CS	0.0553	0.2653	outcome	TRUE	reported	textfile	0.046156	5.35e-07	exposure	TRUE	reported	GCST90200119	textfile	5309	2	TRUE	NA	0.004712	25.1225	24.5685
cardioembolic stroke	GCST90200231	rs10125565	T	G	T	G	0.073475	0.0354	0.513407	0.5308	FALSE	FALSE	FALSE	e6cVZa	0.0191	0.06378	outcome	TRUE	reported	textfile	0.016006	4.42e-06	exposure	TRUE	reported	GCST90200231	textfile	7891	2	TRUE	NA	0.002663	21.0662	31.3865
cardioembolic stroke		rs10425975	A	G	A	G	0.227308	-0.0373	0.835107	0.7969	FALSE	FALSE	FALSE	e6cVZa	0.0255	0.1439	outcome	TRUE	reported	textfile	0.021086	4.27e-27	exposure	TRUE	reported	GCST90200231	textfile	7891	2	TRUE	NA	0.014514	116.184	31.3865
cardioembolic stroke		rs10490168	T	C	T	C	0.077418	-0.0572	0.319769	0.3201	FALSE	FALSE	FALSE	e6cVZa	0.0208	0.005916	outcome	TRUE	reported	textfile	0.016713	3.62e-06	exposure	TRUE	reported	GCST90200231	textfile	7891	2	TRUE	NA	0.002712	21.4526	31.3865
cardioembolic stroke		rs11045856	G	T	G	T	-0.19021	0.0573	0.238262	0.2354	FALSE	FALSE	FALSE	e6cVZa	0.0223	0.01036	outcome	TRUE	reported	textfile	0.017978	3.67e-26	exposure	TRUE	reported	GCST90200231	textfile	7891	2	TRUE	NA	0.013988	111.917	31.3865
cardioembolic stroke		rs113391104	T	A	T	A	0.144942	0.0228	0.075398	0.065	FALSE	TRUE	FALSE	e6cVZa	0.0431	0.597	outcome	TRUE	reported	textfile	0.029814	1.16e-06	exposure	TRUE	reported	GCST90200231	textfile	7891	2	TRUE	NA	0.002986	23.6286	31.3865
cardioembolic stroke		rs113513789	A	G	A	G	-0.16739	0.0153	0.057868	0.0574	FALSE	FALSE	FALSE	e6cVZa	0.0437	0.727	outcome	TRUE	reported	textfile	0.033544	6.03e-07	exposure	TRUE	reported	GCST90200231	textfile	7891	2	TRUE	NA	0.003146	24.8958	31.3865
cardioembolic stroke		rs11568993	T	C	T	C	0.139496	-0.0357	0.086227	0.0801	FALSE	FALSE	FALSE	e6cVZa	0.0376	0.3423	outcome	TRUE	reported	textfile	0.027913	5.8e-07	exposure	TRUE	reported	GCST90200231	textfile	7891	2	TRUE	NA	0.003155	24.9699	31.3865
cardioembolic stroke		rs117473478	T	C	T	C	0.182396	-0.0567	0.050633	0.0455	FALSE	FALSE	FALSE	e6cVZa	0.054	0.2932	outcome	TRUE	reported	textfile	0.035245	2.28e-07	exposure	TRUE	reported	GCST90200231	textfile	7891	2	TRUE	NA	0.003382	26.7749	31.3865
cardioembolic stroke		rs13117121	G	A	G	A	0.106881	0.0256	0.145548	0.1654	FALSE	FALSE	FALSE	e6cVZa	0.0325	0.4305	outcome	TRUE	reported	textfile	0.023052	3.54e-06	exposure	TRUE	reported	GCST90200231	textfile	7891	2	TRUE	NA	0.002717	21.4926	31.3865
cardioembolic stroke		rs145760339	C	T	C	T	-0.22187	0.0142	0.025032	0.0245	FALSE	FALSE	FALSE	e6cVZa	0.0851	0.8678	outcome	TRUE	reported	textfile	0.049906	8.76e-06	exposure	TRUE	reported	GCST90200231	textfile	7891	2	TRUE	NA	0.002499	19.7601	31.3865
cardioembolic stroke		rs148390366	T	C	T	C	-0.39893	0.0373	0.008349	0.0151	FALSE	FALSE	FALSE	e6cVZa	0.1007	0.7109	outcome	TRUE	reported	textfile	0.085749	3.28e-06	exposure	TRUE	reported	GCST90200231	textfile	7891	2	TRUE	NA	0.002735	21.6381	31.3865
cardioembolic stroke		rs149078234	G	A	G	A	-0.38355	0.3041	0.009615	0.0133	FALSE	FALSE	FALSE	e6cVZa	0.1291	0.01847	outcome	TRUE	reported	textfile	0.080585	1.94e-06	exposure	TRUE	reported	GCST90200231	textfile	7891	2	TRUE	NA	0.002863	22.6475	31.3865
cardioembolic stroke		rs1705268	C	A	C	A	-0.08552	0.0045	0.766937	0.7689	FALSE	FALSE	FALSE	e6cVZa	0.0228	0.8449	outcome	TRUE	reported	textfile	0.018602	4.28e-06	exposure	TRUE	reported	GCST90200231	textfile	7891	2	TRUE	NA	0.002671	21.1281	31.3865
cardioembolic stroke		rs1892853	G	T	G	T	0.082388	-0.0164	0.742532	0.7492	FALSE	FALSE	FALSE	e6cVZa	0.0231	0.4772	outcome	TRUE	reported	textfile	0.017847	3.91e-06	exposure	TRUE	reported	GCST90200231	textfile	7891	2	TRUE	NA	0.002693	21.3047	31.3865
cardioembolic stroke		rs189669637	C	T	C	T	-0.32751	0.2792	0.011761	0.0131	FALSE	FALSE	FALSE	e6cVZa	0.1494	0.0616	outcome	TRUE	reported	textfile	0.072574	6.4e-06	exposure	TRUE	reported	GCST90200231	textfile	7891	2	TRUE	NA	0.002574	20.3604	31.3865
cardioembolic stroke		rs2348060	C	T	C	T	0.072586	-0.0391	0.359435	0.3608	FALSE	FALSE	FALSE	e6cVZa	0.02	0.0505	outcome	TRUE	reported	textfile	0.016201	7.45e-06	exposure	TRUE	reported	GCST90200231	textfile	7891	2	TRUE	NA	0.002537	20.0683	31.3865
cardioembolic stroke		rs2417966	G	C	G	C	0.122852	-0.0181	0.248883	0.2575	FALSE	TRUE	FALSE	e6cVZa	0.0218	0.4052	outcome	TRUE	reported	textfile	0.018008	8.97e-12	exposure	TRUE	reported	GCST90200231	textfile	7891	2	TRUE	NA	0.005863	46.5295	31.3865
cardioembolic stroke		rs4530839	C	T	C	T	-0.08747	-0.0139	0.243705	0.241	FALSE	FALSE	FALSE	e6cVZa	0.0227	0.5415	outcome	TRUE	reported	textfile	0.018271	1.69e-06	exposure	TRUE	reported	GCST90200231	textfile	7891	2	TRUE	NA	0.002896	22.9123	31.3865
cardioembolic stroke		rs62086494	T	A	T	A	0.159898	-0.0018	0.055045	0.081	FALSE	TRUE	FALSE	e6cVZa	0.0465	0.9699	outcome	TRUE	reported	textfile	0.03496	4.79e-06	exposure	TRUE	reported	GCST90200231	textfile	7891	2	TRUE	NA	0.002644	20.9144	31.3865
cardioembolic stroke		rs62278676	G	C	G	C	-0.1547	0.0208	0.059893	0.0657	FALSE	TRUE	FALSE	e6cVZa	0.0438	0.6346	outcome	TRUE	reported	textfile	0.032913	2.6e-06	exposure	TRUE	reported	GCST90200231	textfile	7891	2	TRUE	NA	0.002792	22.0879	31.3865
cardioembolic stroke		rs73169705	A	G	A	G	-0.25193	0.0195	0.022644	0.0305	FALSE	FALSE	FALSE	e6cVZa	0.076	0.7973	outcome	TRUE	reported	textfile	0.052355	1.49e-06	exposure	TRUE	reported	GCST90200231	textfile	7891	2	TRUE	NA	0.002926	23.1492	31.3865
cardioembolic stroke		rs75563915	C	A	C	A	-0.24239	0.0121	0.028943	0.0405	FALSE	FALSE	FALSE	e6cVZa	0.0798	0.88	outcome	TRUE	reported	textfile	0.046635	2.02e-07	exposure	TRUE	reported	GCST90200231	textfile	7891	2	TRUE	NA	0.003412	27.0066	31.3865
cardioembolic stroke		rs79244624	G	A	G	A	-0.14578	0.0111	0.062841	0.06	FALSE	FALSE	FALSE	e6cVZa	0.0516	0.8303	outcome	TRUE	reported	textfile	0.032594	7.73e-06	exposure	TRUE	reported	GCST90200231	textfile	7891	2	TRUE	NA	0.002529	19.9997	31.3865
cardioembolic stroke	GCST90200452	rs111688512	A	G	A	G	-0.16245	0.0622	0.126694	0.1217	FALSE	FALSE	FALSE	CWGY1G	0.0315	0.04816	outcome	TRUE	reported	textfile	0.023029	1.74e-12	exposure	TRUE	reported	GCST90200452	textfile	8245	2	TRUE	NA	0.005999	49.746	62.5104
cardioembolic stroke		rs113581079	T	G	T	G	0.154531	-0.0194	0.0529	0.0608	FALSE	FALSE	FALSE	CWGY1G	0.048	0.6856	outcome	TRUE	reported	textfile	0.034284	6.56e-06	exposure	TRUE	reported	GCST90200452	textfile	8245	2	TRUE	NA	0.002458	20.3119	62.5104
cardioembolic stroke		rs114704116	T	C	T	C	0.241543	0.0551	0.020448	0.019	FALSE	FALSE	FALSE	CWGY1G	0.0837	0.5107	outcome	TRUE	reported	textfile	0.054384	8.94e-06	exposure	TRUE	reported	GCST90200452	textfile	8245	2	TRUE	NA	0.002387	19.7215	62.5104
cardioembolic stroke		rs115395195	A	G	A	G	-0.1715	0.0581	0.123527	0.1192	FALSE	FALSE	FALSE	CWGY1G	0.0297	0.05042	outcome	TRUE	reported	textfile	0.023145	1.26e-13	exposure	TRUE	reported	GCST90200452	textfile	8245	2	TRUE	NA	0.006615	54.8925	62.5104
cardioembolic stroke		rs115540337	T	C	T	C	0.362598	0.1788	0.009705	0.0149	FALSE	FALSE	FALSE	CWGY1G	0.1076	0.09673	outcome	TRUE	reported	textfile	0.078905	4.32e-06	exposure	TRUE	reported	GCST90200452	textfile	8245	2	TRUE	NA	0.002555	21.1126	62.5104
cardioembolic stroke		rs11703433	T	G	T	G	0.157966	0.0886	0.052964	0.0542	FALSE	FALSE	FALSE	CWGY1G	0.052	0.08871	outcome	TRUE	reported	textfile	0.034499	4.67e-06	exposure	TRUE	reported	GCST90200452	textfile	8245	2	TRUE	NA	0.002536	20.9613	62.5104
cardioembolic stroke		rs1260326	C	T	C	T	0.084669	0.0126	0.587649	0.5987	FALSE	FALSE	FALSE	CWGY1G	0.021	0.5489	outcome	TRUE	reported	textfile	0.015682	6.7e-08	exposure	TRUE	reported	GCST90200452	textfile	8245	2	TRUE	NA	0.003523	29.1427	62.5104
cardioembolic stroke		rs12830127	G	A	G	A	0.092608	0.0004	0.199505	0.1931	FALSE	FALSE	FALSE	CWGY1G	0.0249	0.9866	outcome	TRUE	reported	textfile	0.019469	1.97e-06	exposure	TRUE	reported	GCST90200452	textfile	8245	2	TRUE	NA	0.002737	22.6201	62.5104
cardioembolic stroke		rs140457846	C	A	C	A	-0.39539	-0.0234	0.00864	0.0307	FALSE	FALSE	FALSE	CWGY1G	0.1034	0.8207	outcome	TRUE	reported	textfile	0.083397	2.13e-06	exposure	TRUE	reported	GCST90200452	textfile	8245	2	TRUE	NA	0.002719	22.4727	62.5104
cardioembolic stroke		rs144514805	G	A	G	A	0.141221	0.0174	0.072428	0.0735	FALSE	FALSE	FALSE	CWGY1G	0.0378	0.6463	outcome	TRUE	reported	textfile	0.02959	1.82e-06	exposure	TRUE	reported	GCST90200452	textfile	8245	2	TRUE	NA	0.002755	22.7729	62.5104
cardioembolic stroke		rs144586931	G	C	G	C	0.271251	-0.066	0.017582	0.0198	FALSE	TRUE	FALSE	CWGY1G	0.1025	0.5196	outcome	TRUE	reported	textfile	0.059193	4.59e-06	exposure	TRUE	reported	GCST90200452	textfile	8245	2	TRUE	NA	0.00254	20.9942	62.5104
cardioembolic stroke		rs1512425	T	C	T	C	0.101789	-0.0285	0.130869	0.1403	FALSE	FALSE	FALSE	CWGY1G	0.0289	0.3247	outcome	TRUE	reported	textfile	0.022995	9.58e-06	exposure	TRUE	reported	GCST90200452	textfile	8245	2	TRUE	NA	0.002371	19.5893	62.5104
cardioembolic stroke		rs168020	A	C	A	C	0.069149	-0.0066	0.554094	0.5526	FALSE	FALSE	FALSE	CWGY1G	0.0189	0.7287	outcome	TRUE	reported	textfile	0.015509	8.25e-06	exposure	TRUE	reported	GCST90200452	textfile	8245	2	TRUE	NA	0.002405	19.8748	62.5104
cardioembolic stroke		rs17102994	G	A	G	A	0.105811	0.0071	0.12276	0.1265	FALSE	FALSE	FALSE	CWGY1G	0.0303	0.8155	outcome	TRUE	reported	textfile	0.023423	6.26e-06	exposure	TRUE	reported	GCST90200452	textfile	8245	2	TRUE	NA	0.002469	20.4026	62.5104
cardioembolic stroke		rs1933678	T	C	T	C	0.116472	-0.0133	0.11261	0.1097	FALSE	FALSE	FALSE	CWGY1G	0.0321	0.6784	outcome	TRUE	reported	textfile	0.024435	1.87e-06	exposure	TRUE	reported	GCST90200452	textfile	8245	2	TRUE	NA	0.002748	22.715	62.5104
cardioembolic stroke		rs28393117	T	C	T	C	0.121884	######	0.738568	0.7329	FALSE	FALSE	FALSE	CWGY1G	0.0211	0.9802	outcome	TRUE	reported	textfile	0.01761	4.48e-12	exposure	TRUE	reported	GCST90200452	textfile	8245	2	TRUE	NA	0.005776	47.8911	62.5104
cardioembolic stroke		rs2938254	C	T	C	T	-0.08684	0.0016	0.210812	0.209	FALSE	FALSE	FALSE	CWGY1G	0.0241	0.9463	outcome	TRUE	reported	textfile	0.019044	5.12e-06	exposure	TRUE	reported	GCST90200452	textfile	8245	2	TRUE	NA	0.002515	20.7864	62.5104
cardioembolic stroke		rs6780717	C	T	C	T	0.072508	-0.0255	0.50468	0.5295	FALSE	FALSE	FALSE	CWGY1G	0.02	0.2036	outcome	TRUE	reported	textfile	0.016288	8.53e-06	exposure	TRUE	reported	GCST90200452	textfile	8245	2	TRUE	NA	0.002398	19.8112	62.5104
cardioembolic stroke		rs715	C	T	C	T	-0.09333	0.0066	0.307428	0.3026	FALSE	FALSE	FALSE	CWGY1G	0.0219	0.7639	outcome	TRUE	reported	textfile	0.016789	2.71e-08	exposure	TRUE	reported	GCST90200452	textfile	8245	2	TRUE	NA	0.003734	30.8975	62.5104
cardioembolic stroke		rs7967039	T	A	T	A	-0.28641	0.0767	0.014973	0.0166	FALSE	TRUE	FALSE	CWGY1G	0.1522	0.6142	outcome	TRUE	reported	textfile	0.062994	5.45e-06	exposure	TRUE	reported	GCST90200452	textfile	8245	2	TRUE	NA	0.002501	20.6673	62.5104
cardioembolic stroke		rs8012505	G	C	G	C	0.630602	-0.0928	0.128388	0.1408	FALSE	TRUE	FALSE	CWGY1G	0.0315	0.003178	outcome	TRUE	reported	textfile	0.021956	######	exposure	TRUE	reported	GCST90200452	textfile	8245	2	TRUE	NA	0.090949	824.698	62.5104
cardioembolic stroke		rs964035	A	C	A	C	0.076543	0.0033	0.614206	0.6233	FALSE	FALSE	FALSE	CWGY1G	0.0206	0.873	outcome	TRUE	reported	textfile	0.015908	1.5e-06	exposure	TRUE	reported	GCST90200452	textfile	8245	2	TRUE	NA	0.0028	23.1468	62.5104
cardioembolic stroke	GCST90200553	rs111658324	T	C	T	C	-0.32071	0.079	0.013067	0.0224	FALSE	FALSE	FALSE	wq8sMz	0.0962	0.4113	outcome	TRUE	reported	textfile	0.068672	3.01e-06	exposure	TRUE	reported	GCST90200553	textfile	8025	2	TRUE	NA	0.00271	21.8048	34.311
cardioembolic stroke		rs112973650	C	T	C	T	-0.22875	0.2391	0.026631	0.0225	FALSE	FALSE	FALSE	wq8sMz	0.0801	0.002825	outcome	TRUE	reported	textfile	0.047908	1.8e-06	exposure	TRUE	reported	GCST90200553	textfile	8025	2	TRUE	NA	0.002833	22.7926	34.311
cardioembolic stroke		rs117463332	C	G	C	G	-0.24024	0.0659	0.021143	0.0288	FALSE	TRUE	FALSE	wq8sMz	0.0632	0.2969	outcome	TRUE	reported	textfile	0.054127	9.07e-06	exposure	TRUE	reported	GCST90200553	textfile	8025	2	TRUE	NA	0.002449	19.6941	34.311
cardioembolic stroke		rs12276109	T	C	T	C	-0.07127	0.0069	0.440376	0.4383	FALSE	FALSE	FALSE	wq8sMz	0.0194	0.7244	outcome	TRUE	reported	textfile	0.015681	5.5e-06	exposure	TRUE	reported	GCST90200553	textfile	8025	2	TRUE	NA	0.002567	20.6508	34.311
cardioembolic stroke		rs140385458	G	C	G	C	-0.32297	0.3553	0.01156	0.0131	FALSE	TRUE	FALSE	wq8sMz	0.1548	0.02174	outcome	TRUE	reported	textfile	0.072102	7.49e-06	exposure	TRUE	reported	GCST90200553	textfile	8025	2	TRUE	NA	0.002494	20.0593	34.311
cardioembolic stroke		rs144599632	G	C	G	C	0.199587	-0.0216	0.062422	0.064	FALSE	TRUE	FALSE	wq8sMz	0.0405	0.5938	outcome	TRUE	reported	textfile	0.032146	5.34e-10	exposure	TRUE	reported	GCST90200553	textfile	8025	2	TRUE	NA	0.004781	38.5387	34.311
cardioembolic stroke		rs144658967	G	T	G	T	-0.34565	0.1413	0.014057	0.0114	FALSE	FALSE	FALSE	wq8sMz	0.1669	0.3972	outcome	TRUE	reported	textfile	0.065937	1.59e-07	exposure	TRUE	reported	GCST90200553	textfile	8025	2	TRUE	NA	0.003413	27.4725	34.311
cardioembolic stroke		rs147086478	T	C	T	C	-0.28326	-0.0477	0.015859	0.0219	FALSE	FALSE	FALSE	wq8sMz	0.0985	0.628	outcome	TRUE	reported	textfile	0.062717	6.29e-06	exposure	TRUE	reported	GCST90200553	textfile	8025	2	TRUE	NA	0.002535	20.3939	34.311
cardioembolic stroke		rs150863490	G	C	G	C	0.224962	-0.1144	0.025858	0.0229	FALSE	TRUE	FALSE	wq8sMz	0.0819	0.1623	outcome	TRUE	reported	textfile	0.049017	4.44e-06	exposure	TRUE	reported	GCST90200553	textfile	8025	2	TRUE	NA	0.002618	21.0583	34.311
cardioembolic stroke		rs17484618	G	A	G	A	-0.27111	0.0856	0.018495	0.0179	FALSE	FALSE	FALSE	wq8sMz	0.0845	0.3114	outcome	TRUE	reported	textfile	0.057041	2.01e-06	exposure	TRUE	reported	GCST90200553	textfile	8025	2	TRUE	NA	0.002807	22.5842	34.311
cardioembolic stroke		rs4149056	C	T	C	T	0.310551	-0.0167	0.15646	0.1609	FALSE	FALSE	FALSE	wq8sMz	0.0269	0.5338	outcome	TRUE	reported	textfile	0.020955	1.09e-49	exposure	TRUE	reported	GCST90200553	textfile	8025	2	TRUE	NA	0.026638	219.568	34.311
cardioembolic stroke		rs4762697	T	A	T	A	0.099933	-0.041	0.71319	0.7094	FALSE	TRUE	FALSE	wq8sMz	0.0212	0.0531	outcome	TRUE	reported	textfile	0.017299	7.62e-09	exposure	TRUE	reported	GCST90200553	textfile	8025	2	TRUE	NA	0.004141	33.3619	34.311
cardioembolic stroke		rs4937396	C	T	C	T	-0.08011	-0.0115	0.315532	0.3245	FALSE	FALSE	FALSE	wq8sMz	0.0203	0.5706	outcome	TRUE	reported	textfile	0.016811	1.88e-06	exposure	TRUE	reported	GCST90200553	textfile	8025	2	TRUE	NA	0.002822	22.7034	34.311
cardioembolic stroke		rs55803818	G	T	G	T	-0.07903	0.0384	0.269594	0.2922	FALSE	FALSE	FALSE	wq8sMz	0.0227	0.09098	outcome	TRUE	reported	textfile	0.017825	9.28e-06	exposure	TRUE	reported	GCST90200553	textfile	8025	2	TRUE	NA	0.002443	19.6502	34.311
cardioembolic stroke		rs61818717	G	A	G	A	-0.17677	0.0564	0.039495	0.0437	FALSE	FALSE	FALSE	wq8sMz	0.0567	0.3199	outcome	TRUE	reported	textfile	0.0397	8.48e-06	exposure	TRUE	reported	GCST90200553	textfile	8025	2	TRUE	NA	0.002464	19.8204	34.311
cardioembolic stroke		rs61854089	T	A	T	A	-0.23613	0.061	0.026056	0.0223	FALSE	TRUE	FALSE	wq8sMz	0.085	0.4733	outcome	TRUE	reported	textfile	0.048429	1.08e-06	exposure	TRUE	reported	GCST90200553	textfile	8025	2	TRUE	NA	0.002954	23.7684	34.311
cardioembolic stroke		rs61972981	C	T	C	T	0.115574	-0.0265	0.103547	0.1024	FALSE	FALSE	FALSE	wq8sMz	0.0369	0.472	outcome	TRUE	reported	textfile	0.025381	5.27e-06	exposure	TRUE	reported	GCST90200553	textfile	8025	2	TRUE	NA	0.002577	20.7304	34.311
cardioembolic stroke		rs6990723	A	G	A	G	0.179172	-0.0407	0.040228	0.052	FALSE	FALSE	FALSE	wq8sMz	0.0595	0.4935	outcome	TRUE	reported	textfile	0.04041	9.25e-06	exposure	TRUE	reported	GCST90200553	textfile	8025	2	TRUE	NA	0.002444	19.6545	34.311
cardioembolic stroke		rs72738356	A	G	A	G	0.18402	0.0001	0.225738	0.2408	FALSE	FALSE	FALSE	wq8sMz	0.0244	0.9958	outcome	TRUE	reported	textfile	0.018587	4.15e-23	exposure	TRUE	reported	GCST90200553	textfile	8025	2	TRUE	NA	0.012066	97.9906	34.311
cardioembolic stroke		rs73920112	C	A	C	A	-0.1523	-0.0131	0.061153	0.0688	FALSE	FALSE	FALSE	wq8sMz	0.0404	0.7467	outcome	TRUE	reported	textfile	0.032399	2.59e-06	exposure	TRUE	reported	GCST90200553	textfile	8025	2	TRUE	NA	0.002746	22.0918	34.311
cardioembolic stroke		rs76655226	T	A	T	A	-0.1049	0.0038	0.124278	0.1128	FALSE	TRUE	FALSE	wq8sMz	0.0345	0.9127	outcome	TRUE	reported	textfile	0.02354	8.34e-06	exposure	TRUE	reported	GCST90200553	textfile	8025	2	TRUE	NA	0.002469	19.8544	34.311
cardioembolic stroke		rs7736918	G	A	G	A	-0.07312	-0.0029	0.382701	0.4011	FALSE	FALSE	FALSE	wq8sMz	0.0219	0.8962	outcome	TRUE	reported	textfile	0.016126	5.78e-06	exposure	TRUE	reported	GCST90200553	textfile	8025	2	TRUE	NA	0.002556	20.5559	34.311
cardioembolic stroke		rs78984577	C	T	C	T	0.22972	0.0181	0.026158	0.0312	FALSE	FALSE	FALSE	wq8sMz	0.0752	0.8098	outcome	TRUE	reported	textfile	0.048804	2.51e-06	exposure	TRUE	reported	GCST90200553	textfile	8025	2	TRUE	NA	0.002753	22.1504	34.311
cardioembolic stroke		rs9894291	A	G	A	G	-0.08473	-0.007	0.328135	0.3297	FALSE	FALSE	FALSE	wq8sMz	0.0209	0.7388	outcome	TRUE	reported	textfile	0.016454	2.61e-07	exposure	TRUE	reported	GCST90200553	textfile	8025	2	TRUE	NA	0.003294	26.5149	34.311
cardioembolic stroke	GCST90200591	rs111856682	T	C	T	C	-0.08206	-0.0052	0.3164	0.3075	FALSE	FALSE	FALSE	JCIS7X	0.022	0.8131	outcome	TRUE	reported	textfile	0.016588	7.54e-07	exposure	TRUE	reported	GCST90200591	textfile	8226	2	TRUE	NA	0.002966	24.4649	22.4417
cardioembolic stroke		rs112026728	T	C	T	C	0.161011	0.0369	0.049639	0.0552	FALSE	FALSE	FALSE	JCIS7X	0.0483	0.444	outcome	TRUE	reported	textfile	0.035544	5.9e-06	exposure	TRUE	reported	GCST90200591	textfile	8226	2	TRUE	NA	0.002488	20.5148	22.4417
cardioembolic stroke		rs115617321	A	G	A	G	0.201382	0.0786	0.03036	0.029	FALSE	FALSE	FALSE	JCIS7X	0.0778	0.3127	outcome	TRUE	reported	textfile	0.044831	7.05e-06	exposure	TRUE	reported	GCST90200591	textfile	8226	2	TRUE	NA	0.002447	20.1738	22.4417
cardioembolic stroke		rs137893440	G	T	G	T	-0.36531	0.1557	0.00981	0.0249	FALSE	FALSE	FALSE	JCIS7X	0.0847	0.06618	outcome	TRUE	reported	textfile	0.078381	3.15e-06	exposure	TRUE	reported	GCST90200591	textfile	8226	2	TRUE	NA	0.002634	21.717	22.4417
cardioembolic stroke		rs137909323	A	G	A	G	0.142467	-0.0074	0.096985	0.1028	FALSE	FALSE	FALSE	JCIS7X	0.0331	0.8223	outcome	TRUE	reported	textfile	0.025968	4.1e-08	exposure	TRUE	reported	GCST90200591	textfile	8226	2	TRUE	NA	0.003646	30.0921	22.4417
cardioembolic stroke		rs139236328	T	C	T	C	-0.23154	0.0827	0.022988	0.0232	FALSE	FALSE	FALSE	JCIS7X	0.0749	0.2696	outcome	TRUE	reported	textfile	0.051827	7.91e-06	exposure	TRUE	reported	GCST90200591	textfile	8226	2	TRUE	NA	0.00242	19.9541	22.4417
cardioembolic stroke		rs145366123	T	G	T	G	0.256698	-0.0151	0.01853	0.0307	FALSE	FALSE	FALSE	JCIS7X	0.0817	0.8534	outcome	TRUE	reported	textfile	0.057426	7.82e-06	exposure	TRUE	reported	GCST90200591	textfile	8226	2	TRUE	NA	0.002423	19.9769	22.4417
cardioembolic stroke		rs1589049	A	C	A	C	0.126165	-0.0304	0.086905	0.1137	FALSE	FALSE	FALSE	JCIS7X	0.0329	0.3564	outcome	TRUE	reported	textfile	0.027636	4.99e-06	exposure	TRUE	reported	GCST90200591	textfile	8226	2	TRUE	NA	0.002527	20.8368	22.4417
cardioembolic stroke		rs17256058	T	G	T	G	0.110026	-0.0288	0.131569	0.136	FALSE	FALSE	FALSE	JCIS7X	0.0302	0.3401	outcome	TRUE	reported	textfile	0.023147	2e-06	exposure	TRUE	reported	GCST90200591	textfile	8226	2	TRUE	NA	0.002739	22.5895	22.4417
cardioembolic stroke		rs2059240	C	G	C	G	0.076624	0.0121	0.35383	0.3539	FALSE	TRUE	FALSE	JCIS7X	0.0203	0.5517	outcome	TRUE	reported	textfile	0.016402	2.99e-06	exposure	TRUE	reported	GCST90200591	textfile	8226	2	TRUE	NA	0.002646	21.8196	22.4417
cardioembolic stroke		rs237465	G	A	G	A	-0.0714	0.0293	0.467019	0.4728	FALSE	FALSE	FALSE	JCIS7X	0.0193	0.1285	outcome	TRUE	reported	textfile	0.015462	3.89e-06	exposure	TRUE	reported	GCST90200591	textfile	8226	2	TRUE	NA	0.002585	21.3156	22.4417
cardioembolic stroke		rs2584653	G	A	G	A	0.14694	-0.0474	0.080213	0.0857	FALSE	FALSE	FALSE	JCIS7X	0.0407	0.2445	outcome	TRUE	reported	textfile	0.028495	2.51e-07	exposure	TRUE	reported	GCST90200591	textfile	8226	2	TRUE	NA	0.003222	26.5848	22.4417
cardioembolic stroke		rs2744881	G	A	G	A	-0.08213	0.0164	0.287192	0.2897	FALSE	FALSE	FALSE	JCIS7X	0.0218	0.4512	outcome	TRUE	reported	textfile	0.017107	1.58e-06	exposure	TRUE	reported	GCST90200591	textfile	8226	2	TRUE	NA	0.002794	23.0429	22.4417
cardioembolic stroke		rs34107305	A	G	A	G	-0.15001	0.056	0.07462	0.0733	FALSE	FALSE	FALSE	JCIS7X	0.0377	0.137	outcome	TRUE	reported	textfile	0.029643	4.18e-07	exposure	TRUE	reported	GCST90200591	textfile	8226	2	TRUE	NA	0.003104	25.6037	22.4417
cardioembolic stroke		rs4791020	G	T	G	T	-0.07299	0.0404	0.506808	0.5191	FALSE	FALSE	FALSE	JCIS7X	0.0193	0.03593	outcome	TRUE	reported	textfile	0.015555	2.7e-06	exposure	TRUE	reported	GCST90200591	textfile	8226	2	TRUE	NA	0.00267	22.0141	22.4417
cardioembolic stroke		rs72747629	G	A	G	A	0.110628	-0.0473	0.110687	0.1078	FALSE	FALSE	FALSE	JCIS7X	0.0339	0.1625	outcome	TRUE	reported	textfile	0.024604	6.92e-06	exposure	TRUE	reported	GCST90200591	textfile	8226	2	TRUE	NA	0.002452	20.2115	22.4417
cardioembolic stroke		rs73224068	T	C	T	C	-0.17446	0.0385	0.044921	0.0522	FALSE	FALSE	FALSE	JCIS7X	0.0496	0.4379	outcome	TRUE	reported	textfile	0.037164	2.68e-06	exposure	TRUE	reported	GCST90200591	textfile	8226	2	TRUE	NA	0.002672	22.0311	22.4417
cardioembolic stroke		rs74769880	A	C	A	C	-0.11199	0.0118	0.120694	0.1257	FALSE	FALSE	FALSE	JCIS7X	0.0297	0.691	outcome	TRUE	reported	textfile	0.023826	2.6e-06	exposure	TRUE	reported	GCST90200591	textfile	8226	2	TRUE	NA	0.002678	22.0854	22.4417
cardioembolic stroke		rs75091059	G	A	G	A	0.175647	-0.0017	0.040305	0.0428	FALSE	FALSE	FALSE	JCIS7X	0.0535	0.9748	outcome	TRUE	reported	textfile	0.039621	9.28e-06	exposure	TRUE	reported	GCST90200591	textfile	8226	2	TRUE	NA	0.002384	19.6488	22.4417
cardioembolic stroke		rs78242485	A	G	A	G	0.380707	0.0236	0.01051	0.0165	FALSE	FALSE	FALSE	JCIS7X	0.1169	0.84	outcome	TRUE	reported	textfile	0.075458	4.53e-07	exposure	TRUE	reported	GCST90200591	textfile	8226	2	TRUE	NA	0.003085	25.4485	22.4417
cardioembolic stroke		rs9828472	T	C	T	C	-0.09155	0.0445	0.188567	0.1965	FALSE	FALSE	FALSE	JCIS7X	0.0239	0.06334	outcome	TRUE	reported	textfile	0.019904	4.24e-06	exposure	TRUE	reported	GCST90200591	textfile	8226	2	TRUE	NA	0.002565	21.1501	22.4417
cardioembolic stroke	GCST90200618	rs10043238	C	G	C	G	0.072079	-0.0335	0.307755	0.3146	FALSE	TRUE	FALSE	2FCSME	0.0206	0.1038	outcome	TRUE	reported	textfile	0.016238	9.05e-06	exposure	TRUE	reported	GCST90200618	textfile	8263	2	TRUE	NA	0.002379	19.6981	22.3376
cardioembolic stroke		rs1075485	A	G	A	G	0.081421	-0.0641	0.703947	0.7014	FALSE	FALSE	FALSE	2FCSME	0.0232	0.00574	outcome	TRUE	reported	textfile	0.0163	5.87e-07	exposure	TRUE	reported	GCST90200618	textfile	8263	2	TRUE	NA	0.003011	24.9468	22.3376
cardioembolic stroke		rs117353725	A	C	A	C	0.222727	-0.0826	0.025447	0.0345	FALSE	FALSE	FALSE	2FCSME	0.122	0.4987	outcome	TRUE	reported	textfile	0.048091	3.63e-06	exposure	TRUE	reported	GCST90200618	textfile	8263	2	TRUE	NA	0.002589	21.4444	22.3376
cardioembolic stroke		rs117676889	C	T	C	T	0.218655	-0.0184	0.030288	0.0291	FALSE	FALSE	FALSE	2FCSME	0.075	0.8062	outcome	TRUE	reported	textfile	0.043584	5.25e-07	exposure	TRUE	reported	GCST90200618	textfile	8263	2	TRUE	NA	0.003037	25.1628	22.3376
cardioembolic stroke		rs12209735	T	G	T	G	-0.14472	-0.0516	0.072617	0.0807	FALSE	FALSE	FALSE	2FCSME	0.0463	0.2658	outcome	TRUE	reported	textfile	0.0293	7.85e-07	exposure	TRUE	reported	GCST90200618	textfile	8263	2	TRUE	NA	0.002944	24.3894	22.3376
cardioembolic stroke		rs143663765	T	C	T	C	-0.3608	0.0342	0.008715	0.0189	FALSE	FALSE	FALSE	2FCSME	0.1263	0.7865	outcome	TRUE	reported	textfile	0.080567	7.52e-06	exposure	TRUE	reported	GCST90200618	textfile	8263	2	TRUE	NA	0.002421	20.0502	22.3376
cardioembolic stroke		rs1474176	G	A	G	A	0.068449	-0.0465	0.453389	0.4533	FALSE	FALSE	FALSE	2FCSME	0.0198	0.01861	outcome	TRUE	reported	textfile	0.015202	6.71e-06	exposure	TRUE	reported	GCST90200618	textfile	8263	2	TRUE	NA	0.002448	20.2699	22.3376
cardioembolic stroke		rs1580550	C	T	C	T	0.171987	0.0052	0.945611	0.9406	FALSE	FALSE	FALSE	2FCSME	0.047	0.9121	outcome	TRUE	reported	textfile	0.032992	1.86e-07	exposure	TRUE	reported	GCST90200618	textfile	8263	2	TRUE	NA	0.003278	27.168	22.3376
cardioembolic stroke		rs2121125	T	C	T	C	-0.06843	0.0456	0.402836	0.3889	FALSE	FALSE	FALSE	2FCSME	0.02	0.02258	outcome	TRUE	reported	textfile	0.015298	7.71e-06	exposure	TRUE	reported	GCST90200618	textfile	8263	2	TRUE	NA	0.002416	20.0028	22.3376
cardioembolic stroke		rs3112826	A	G	A	G	-0.07895	-0.0052	0.241923	0.2407	FALSE	FALSE	FALSE	2FCSME	0.0227	0.8183	outcome	TRUE	reported	textfile	0.017458	6.12e-06	exposure	TRUE	reported	GCST90200618	textfile	8263	2	TRUE	NA	0.002469	20.4444	22.3376
cardioembolic stroke		rs4529574	G	A	G	A	0.101346	######	0.130141	0.1436	FALSE	FALSE	FALSE	2FCSME	0.0279	0.9848	outcome	TRUE	reported	textfile	0.022286	5.43e-06	exposure	TRUE	reported	GCST90200618	textfile	8263	2	TRUE	NA	0.002496	20.6751	22.3376
cardioembolic stroke		rs4607006	G	A	G	A	-0.06876	0.0351	0.515282	0.5025	FALSE	FALSE	FALSE	2FCSME	0.0196	0.0726	outcome	TRUE	reported	textfile	0.014942	4.19e-06	exposure	TRUE	reported	GCST90200618	textfile	8263	2	TRUE	NA	0.002556	21.1729	22.3376
cardioembolic stroke		rs7040332	T	C	T	C	0.072492	-0.0484	0.40586	0.4194	FALSE	FALSE	FALSE	2FCSME	0.0192	0.01173	outcome	TRUE	reported	textfile	0.015229	1.94e-06	exposure	TRUE	reported	GCST90200618	textfile	8263	2	TRUE	NA	0.002735	22.6528	22.3376
cardioembolic stroke		rs72843776	C	G	C	G	-0.23507	0.0926	0.026534	0.0319	FALSE	TRUE	FALSE	2FCSME	0.0764	0.2254	outcome	TRUE	reported	textfile	0.046849	5.23e-07	exposure	TRUE	reported	GCST90200618	textfile	8263	2	TRUE	NA	0.003038	25.1704	22.3376
cardioembolic stroke		rs765693	T	C	T	C	0.173137	0.0562	0.037148	0.0384	FALSE	FALSE	FALSE	2FCSME	0.0577	0.3303	outcome	TRUE	reported	textfile	0.039128	9.65e-06	exposure	TRUE	reported	GCST90200618	textfile	8263	2	TRUE	NA	0.002364	19.5751	22.3376
cardioembolic stroke		rs76759186	G	A	G	A	-0.23288	0.1849	0.020892	0.0206	FALSE	FALSE	FALSE	2FCSME	0.0898	0.03948	outcome	TRUE	reported	textfile	0.052204	8.16e-06	exposure	TRUE	reported	GCST90200618	textfile	8263	2	TRUE	NA	0.002403	19.8961	22.3376
cardioembolic stroke		rs78052874	A	C	A	C	-0.22394	-0.1183	0.026745	0.0391	FALSE	FALSE	FALSE	2FCSME	0.0787	0.1326	outcome	TRUE	reported	textfile	0.047136	2.02e-06	exposure	TRUE	reported	GCST90200618	textfile	8263	2	TRUE	NA	0.002724	22.567	22.3376
cardioembolic stroke		rs80053496	A	G	A	G	-0.24173	0.0311	0.020894	0.0194	FALSE	FALSE	FALSE	2FCSME	0.0918	0.7352	outcome	TRUE	reported	textfile	0.051743	2.99e-06	exposure	TRUE	reported	GCST90200618	textfile	8263	2	TRUE	NA	0.002634	21.8193	22.3376
cardioembolic stroke		rs887829	T	C	T	C	0.083401	0.0164	0.324067	0.3266	FALSE	FALSE	FALSE	2FCSME	0.0209	0.4341	outcome	TRUE	reported	textfile	0.015881	1.51e-07	exposure	TRUE	reported	GCST90200618	textfile	8263	2	TRUE	NA	0.003326	27.5715	22.3376
cardioembolic stroke		rs9551925	G	T	G	T	0.079503	-0.0356	0.275232	0.2761	FALSE	FALSE	FALSE	2FCSME	0.0238	0.1351	outcome	TRUE	reported	textfile	0.016919	2.62e-06	exposure	TRUE	reported	GCST90200618	textfile	8263	2	TRUE	NA	0.002665	22.0744	22.3376
cardioembolic stroke	GCST90200645	rs11023511	T	C	T	C	0.118793	0.0614	0.233293	0.2401	FALSE	FALSE	FALSE	dcAhBb	0.0235	0.009146	outcome	TRUE	reported	textfile	0.025299	2.66e-06	exposure	TRUE	reported	GCST90200645	textfile	4364	2	TRUE	NA	0.005027	22.0391	21.9188
cardioembolic stroke		rs111328225	G	A	G	A	0.271702	-0.0564	0.034109	0.0419	FALSE	FALSE	FALSE	dcAhBb	0.0581	0.3317	outcome	TRUE	reported	textfile	0.058698	3.68e-06	exposure	TRUE	reported	GCST90200645	textfile	4364	2	TRUE	NA	0.004886	21.4159	21.9188
cardioembolic stroke		rs113510235	C	T	C	T	0.343986	0.0375	0.0195	0.0234	FALSE	FALSE	FALSE	dcAhBb	0.0829	0.6512	outcome	TRUE	reported	textfile	0.075884	5.81e-06	exposure	TRUE	reported	GCST90200645	textfile	4364	2	TRUE	NA	0.004687	20.539	21.9188
cardioembolic stroke		rs115601482	C	T	C	T	0.271119	0.0474	0.035698	0.0384	FALSE	FALSE	FALSE	dcAhBb	0.074	0.522	outcome	TRUE	reported	textfile	0.057313	2.24e-06	exposure	TRUE	reported	GCST90200645	textfile	4364	2	TRUE	NA	0.005102	22.3676	21.9188
cardioembolic stroke		rs117446740	C	G	C	G	0.408833	-0.154	0.015078	0.0182	FALSE	TRUE	FALSE	dcAhBb	0.1241	0.2145	outcome	TRUE	reported	textfile	0.08625	2.14e-06	exposure	TRUE	reported	GCST90200645	textfile	4364	2	TRUE	NA	0.005122	22.4583	21.9188
cardioembolic stroke		rs144849991	A	C	A	C	0.613852	0.1875	0.008229	0.0222	FALSE	FALSE	FALSE	dcAhBb	0.1004	0.06179	outcome	TRUE	reported	textfile	0.116427	1.35e-07	exposure	TRUE	reported	GCST90200645	textfile	4364	2	TRUE	NA	0.00633	27.7857	21.9188
cardioembolic stroke		rs145355011	T	C	T	C	0.42196	0.1386	0.01275	0.0177	FALSE	FALSE	FALSE	dcAhBb	0.0867	0.1101	outcome	TRUE	reported	textfile	0.093247	6.03e-06	exposure	TRUE	reported	GCST90200645	textfile	4364	2	TRUE	NA	0.00467	20.4677	21.9188
cardioembolic stroke		rs146521644	T	C	T	C	0.460171	0.3006	0.011241	0.0117	FALSE	FALSE	FALSE	dcAhBb	0.1118	0.007197	outcome	TRUE	reported	textfile	0.100898	5.1e-06	exposure	TRUE	reported	GCST90200645	textfile	4364	2	TRUE	NA	0.004744	20.7909	21.9188
cardioembolic stroke		rs147414313	G	A	G	A	0.403217	0.085	0.013703	0.0164	FALSE	FALSE	FALSE	dcAhBb	0.1029	0.4083	outcome	TRUE	reported	textfile	0.091024	9.43e-06	exposure	TRUE	reported	GCST90200645	textfile	4364	2	TRUE	NA	0.004476	19.6139	21.9188
cardioembolic stroke		rs1498016	C	A	C	A	-0.10195	0.0175	0.427045	0.4225	FALSE	FALSE	FALSE	dcAhBb	0.022	0.4274	outcome	TRUE	reported	textfile	0.021371	1.84e-06	exposure	TRUE	reported	GCST90200645	textfile	4364	2	TRUE	NA	0.005188	22.7464	21.9188
cardioembolic stroke		rs16858542	G	A	G	A	-0.32015	-0.077	0.022476	0.0291	FALSE	FALSE	FALSE	dcAhBb	0.0706	0.2752	outcome	TRUE	reported	textfile	0.071607	7.79e-06	exposure	TRUE	reported	GCST90200645	textfile	4364	2	TRUE	NA	0.004559	19.9796	21.9188
cardioembolic stroke		rs17629188	A	G	A	G	0.147198	0.0326	0.152833	0.1546	FALSE	FALSE	FALSE	dcAhBb	0.0273	0.2316	outcome	TRUE	reported	textfile	0.0297	7.19e-07	exposure	TRUE	reported	GCST90200645	textfile	4364	2	TRUE	NA	0.005597	24.5516	21.9188
cardioembolic stroke		rs1852879	A	C	A	C	0.108995	-0.031	0.311936	0.3316	FALSE	FALSE	FALSE	dcAhBb	0.0217	0.1539	outcome	TRUE	reported	textfile	0.023953	5.36e-06	exposure	TRUE	reported	GCST90200645	textfile	4364	2	TRUE	NA	0.004722	20.696	21.9188
cardioembolic stroke		rs2592892	G	C	G	C	0.115373	0.0112	0.745346	0.7478	FALSE	TRUE	FALSE	dcAhBb	0.0223	0.6144	outcome	TRUE	reported	textfile	0.025304	5.13e-06	exposure	TRUE	reported	GCST90200645	textfile	4364	2	TRUE	NA	0.004741	20.7793	21.9188
cardioembolic stroke		rs56165099	T	C	T	C	0.142398	-0.0132	0.209217	0.202	FALSE	FALSE	FALSE	dcAhBb	0.0241	0.5841	outcome	TRUE	reported	textfile	0.02564	2.79e-08	exposure	TRUE	reported	GCST90200645	textfile	4364	2	TRUE	NA	0.007018	30.8309	21.9188
cardioembolic stroke		rs58689179	C	T	C	T	0.211413	0.0175	0.057277	0.0677	FALSE	FALSE	FALSE	dcAhBb	0.04	0.6629	outcome	TRUE	reported	textfile	0.045171	2.87e-06	exposure	TRUE	reported	GCST90200645	textfile	4364	2	TRUE	NA	0.004994	21.8946	21.9188
cardioembolic stroke		rs62083819	T	C	T	C	0.193631	0.1045	0.06492	0.0629	FALSE	FALSE	FALSE	dcAhBb	0.0468	0.02539	outcome	TRUE	reported	textfile	0.043257	7.59e-06	exposure	TRUE	reported	GCST90200645	textfile	4364	2	TRUE	NA	0.00457	20.028	21.9188
cardioembolic stroke		rs67181842	T	C	T	C	-0.29002	-0.0284	0.030181	0.0332	FALSE	FALSE	FALSE	dcAhBb	0.0628	0.6514	outcome	TRUE	reported	textfile	0.062312	3.25e-06	exposure	TRUE	reported	GCST90200645	textfile	4364	2	TRUE	NA	0.00494	21.6534	21.9188
cardioembolic stroke		rs72801205	C	A	C	A	0.227384	0.0039	0.044745	0.0424	FALSE	FALSE	FALSE	dcAhBb	0.0849	0.9633	outcome	TRUE	reported	textfile	0.050724	7.37e-06	exposure	TRUE	reported	GCST90200645	textfile	4364	2	TRUE	NA	0.004584	20.0857	21.9188
cardioembolic stroke		rs72837706	C	G	C	G	0.188108	-0.0671	0.084581	0.0943	FALSE	TRUE	FALSE	dcAhBb	0.0364	0.06495	outcome	TRUE	reported	textfile	0.038978	1.39e-06	exposure	TRUE	reported	GCST90200645	textfile	4364	2	TRUE	NA	0.005309	23.2799	21.9188
cardioembolic stroke		rs73134291	A	G	A	G	0.12426	0.0443	0.188755	0.1995	FALSE	FALSE	FALSE	dcAhBb	0.0258	0.08564	outcome	TRUE	reported	textfile	0.02733	5.45e-06	exposure	TRUE	reported	GCST90200645	textfile	4364	2	TRUE	NA	0.004715	20.6633	21.9188
cardioembolic stroke		rs75129862	A	G	A	G	0.419002	0.1099	0.012965	0.0221	FALSE	FALSE	FALSE	dcAhBb	0.1267	0.3858	outcome	TRUE	reported	textfile	0.09414	8.55e-06	exposure	TRUE	reported	GCST90200645	textfile	4364	2	TRUE	NA	0.004519	19.801	21.9188
cardioembolic stroke		rs75603701	A	C	A	C	0.148757	0.0284	0.134205	0.1098	FALSE	FALSE	FALSE	dcAhBb	0.0322	0.3788	outcome	TRUE	reported	textfile	0.031005	1.6e-06	exposure	TRUE	reported	GCST90200645	textfile	4364	2	TRUE	NA	0.005247	23.0081	21.9188
cardioembolic stroke		rs75825279	G	A	G	A	0.209411	0.0544	0.05265	0.0553	FALSE	FALSE	FALSE	dcAhBb	0.0449	0.2255	outcome	TRUE	reported	textfile	0.046836	7.78e-06	exposure	TRUE	reported	GCST90200645	textfile	4364	2	TRUE	NA	0.00456	19.982	21.9188
cardioembolic stroke		rs77818220	A	G	A	G	0.217377	0.0646	0.056887	0.0818	FALSE	FALSE	FALSE	dcAhBb	0.0453	0.1533	outcome	TRUE	reported	textfile	0.046417	2.83e-06	exposure	TRUE	reported	GCST90200645	textfile	4364	2	TRUE	NA	0.005	21.9214	21.9188
cardioembolic stroke		rs78525294	G	A	G	A	0.44827	0.0983	0.01093	0.0155	FALSE	FALSE	FALSE	dcAhBb	0.1183	0.4059	outcome	TRUE	reported	textfile	0.101376	9.78e-06	exposure	TRUE	reported	GCST90200645	textfile	4364	2	TRUE	NA	0.00446	19.5438	21.9188
cardioembolic stroke		rs9817608	G	A	G	A	0.102646	0.0036	0.447936	0.4721	FALSE	FALSE	FALSE	dcAhBb	0.0203	0.8609	outcome	TRUE	reported	textfile	0.021452	1.71e-06	exposure	TRUE	reported	GCST90200645	textfile	4364	2	TRUE	NA	0.005219	22.8851	21.9188
cardioembolic stroke	GCST90200693	rs11045655	G	A	G	A	-0.35491	0.0732	0.201689	0.2023	FALSE	FALSE	FALSE	iUhUC6	0.0236	0.0019	outcome	TRUE	reported	textfile	0.018497	4.69e-82	exposure	TRUE	reported	GCST90200693	textfile	8236	2	TRUE	NA	0.042789	368.079	107.519
cardioembolic stroke		rs11159586	G	A	G	A	-0.06777	-0.026	0.454416	0.4485	FALSE	FALSE	FALSE	iUhUC6	0.0194	0.1797	outcome	TRUE	reported	textfile	0.015283	9.24e-06	exposure	TRUE	reported	GCST90200693	textfile	8236	2	TRUE	NA	0.002382	19.6586	107.519
cardioembolic stroke		rs114065222	G	A	G	A	0.187646	0.1261	0.033346	0.0298	FALSE	FALSE	FALSE	iUhUC6	0.0667	0.05873	outcome	TRUE	reported	textfile	0.042075	8.2e-06	exposure	TRUE	reported	GCST90200693	textfile	8236	2	TRUE	NA	0.002409	19.8854	107.519
cardioembolic stroke		rs116976587	G	A	G	A	-0.19978	0.0722	0.030975	0.0303	FALSE	FALSE	FALSE	iUhUC6	0.069	0.2951	outcome	TRUE	reported	textfile	0.043841	5.19e-06	exposure	TRUE	reported	GCST90200693	textfile	8236	2	TRUE	NA	0.002515	20.7609	107.519
cardioembolic stroke		rs13098587	C	T	C	T	-0.08648	0.0408	0.206137	0.2296	FALSE	FALSE	FALSE	iUhUC6	0.0232	0.07893	outcome	TRUE	reported	textfile	0.018948	5.02e-06	exposure	TRUE	reported	GCST90200693	textfile	8236	2	TRUE	NA	0.002523	20.824	107.519
cardioembolic stroke		rs13439464	T	C	T	C	-0.26505	-0.0189	0.016598	0.0306	FALSE	FALSE	FALSE	iUhUC6	0.079	0.8105	outcome	TRUE	reported	textfile	0.059592	8.68e-06	exposure	TRUE	reported	GCST90200693	textfile	8236	2	TRUE	NA	0.002396	19.7775	107.519
cardioembolic stroke		rs146931915	T	C	T	C	0.353403	0.2046	0.014821	0.0128	FALSE	FALSE	FALSE	iUhUC6	0.1393	0.1419	outcome	TRUE	reported	textfile	0.063003	2.03e-08	exposure	TRUE	reported	GCST90200693	textfile	8236	2	TRUE	NA	0.003806	31.4569	107.519
cardioembolic stroke		rs149741712	G	A	G	A	0.250001	-0.0126	0.019947	0.0195	FALSE	FALSE	FALSE	iUhUC6	0.0914	0.89	outcome	TRUE	reported	textfile	0.053703	3.24e-06	exposure	TRUE	reported	GCST90200693	textfile	8236	2	TRUE	NA	0.002624	21.6659	107.519
cardioembolic stroke		rs150619826	C	T	C	T	0.187503	-0.0169	0.032995	0.0348	FALSE	FALSE	FALSE	iUhUC6	0.0656	0.7963	outcome	TRUE	reported	textfile	0.04188	7.57e-06	exposure	TRUE	reported	GCST90200693	textfile	8236	2	TRUE	NA	0.002428	20.0397	107.519
cardioembolic stroke		rs150968894	A	G	A	G	0.275644	-0.0386	0.015492	0.0148	FALSE	FALSE	FALSE	iUhUC6	0.1496	0.7963	outcome	TRUE	reported	textfile	0.061709	7.94e-06	exposure	TRUE	reported	GCST90200693	textfile	8236	2	TRUE	NA	0.002417	19.9478	107.519
cardioembolic stroke		rs185979634	C	T	C	T	-0.3038	0.0017	0.054344	0.0545	FALSE	FALSE	FALSE	iUhUC6	0.05	0.9734	outcome	TRUE	reported	textfile	0.033057	3.92e-20	exposure	TRUE	reported	GCST90200693	textfile	8236	2	TRUE	NA	0.010151	84.4373	107.519
cardioembolic stroke		rs1914030	A	C	A	C	-0.11127	-0.0066	0.11381	0.1218	FALSE	FALSE	FALSE	iUhUC6	0.0301	0.8262	outcome	TRUE	reported	textfile	0.023803	2.95e-06	exposure	TRUE	reported	GCST90200693	textfile	8236	2	TRUE	NA	0.002646	21.8441	107.519
cardioembolic stroke		rs1940979	T	C	T	C	-0.07863	-0.0118	0.383388	0.3792	FALSE	FALSE	FALSE	iUhUC6	0.0198	0.5513	outcome	TRUE	reported	textfile	0.015464	3.68e-07	exposure	TRUE	reported	GCST90200693	textfile	8236	2	TRUE	NA	0.003129	25.8475	107.519
cardioembolic stroke		rs2427626	T	A	T	A	0.088512	-0.0087	0.190264	0.2056	FALSE	TRUE	FALSE	iUhUC6	0.0288	0.7616	outcome	TRUE	reported	textfile	0.019163	3.86e-06	exposure	TRUE	reported	GCST90200693	textfile	8236	2	TRUE	NA	0.002584	21.3296	107.519
cardioembolic stroke		rs3785912	T	C	T	C	-0.14204	0.0318	0.349222	0.3526	FALSE	FALSE	FALSE	iUhUC6	0.0204	0.1188	outcome	TRUE	reported	textfile	0.015955	5.47e-19	exposure	TRUE	reported	GCST90200693	textfile	8236	2	TRUE	NA	0.009531	79.2304	107.519
cardioembolic stroke		rs3889517	T	C	T	C	0.08409	-0.0248	0.775967	0.7623	FALSE	FALSE	FALSE	iUhUC6	0.0236	0.2933	outcome	TRUE	reported	textfile	0.018361	4.65e-06	exposure	TRUE	reported	GCST90200693	textfile	8236	2	TRUE	NA	0.00254	20.9709	107.519
cardioembolic stroke		rs4802023	C	T	C	T	-0.23452	0.0149	0.977879	0.9724	FALSE	FALSE	FALSE	iUhUC6	0.082	0.8556	outcome	TRUE	reported	textfile	0.052185	6.99e-06	exposure	TRUE	reported	GCST90200693	textfile	8236	2	TRUE	NA	0.002446	20.1907	107.519
cardioembolic stroke		rs57699279	A	C	A	C	-0.17577	-0.0075	0.041066	0.0487	FALSE	FALSE	FALSE	iUhUC6	0.0491	0.8792	outcome	TRUE	reported	textfile	0.037888	3.5e-06	exposure	TRUE	reported	GCST90200693	textfile	8236	2	TRUE	NA	0.002606	21.5167	107.519
cardioembolic stroke		rs60318946	G	A	G	A	0.845762	-0.0569	0.123371	0.1344	FALSE	FALSE	FALSE	iUhUC6	0.0289	0.04857	outcome	TRUE	reported	textfile	0.020997	######	exposure	TRUE	reported	GCST90200693	textfile	8236	2	TRUE	NA	0.164584	1622.17	107.519
cardioembolic stroke		rs61829731	T	C	T	C	-0.15678	0.0783	0.050899	0.0593	FALSE	FALSE	FALSE	iUhUC6	0.0468	0.09424	outcome	TRUE	reported	textfile	0.035117	8.02e-06	exposure	TRUE	reported	GCST90200693	textfile	8236	2	TRUE	NA	0.002414	19.9277	107.519
cardioembolic stroke		rs6780614	A	G	A	G	-0.09558	-0.0589	0.850351	0.8426	FALSE	FALSE	FALSE	iUhUC6	0.0318	0.06371	outcome	TRUE	reported	textfile	0.021467	8.49e-06	exposure	TRUE	reported	GCST90200693	textfile	8236	2	TRUE	NA	0.002401	19.8186	107.519
cardioembolic stroke		rs73229778	T	C	T	C	-0.08654	-0.039	0.21048	0.2109	FALSE	FALSE	FALSE	iUhUC6	0.0247	0.1144	outcome	TRUE	reported	textfile	0.018785	4.09e-06	exposure	TRUE	reported	GCST90200693	textfile	8236	2	TRUE	NA	0.00257	21.2185	107.519
cardioembolic stroke		rs80181342	T	C	T	C	0.170631	0.0171	0.041024	0.0355	FALSE	FALSE	FALSE	iUhUC6	0.0686	0.8033	outcome	TRUE	reported	textfile	0.037925	6.82e-06	exposure	TRUE	reported	GCST90200693	textfile	8236	2	TRUE	NA	0.002452	20.2375	107.519
cardioembolic stroke		rs9324143	C	A	C	A	0.078174	-0.025	0.750712	0.7572	FALSE	FALSE	FALSE	iUhUC6	0.0226	0.2674	outcome	TRUE	reported	textfile	0.017649	9.45e-06	exposure	TRUE	reported	GCST90200693	textfile	8236	2	TRUE	NA	0.002377	19.6151	107.519
cardioembolic stroke	GCST90200776	rs112008204	T	C	T	C	0.284332	-0.0428	0.01405	0.0157	FALSE	FALSE	FALSE	LaTXbo	0.1104	0.6982	outcome	TRUE	reported	textfile	0.062772	5.91e-06	exposure	TRUE	reported	GCST90200776	textfile	8228	2	TRUE	NA	0.002487	20.5125	23.2124
cardioembolic stroke		rs113522843	A	G	A	G	-0.32424	0.2641	0.010919	0.0195	FALSE	FALSE	FALSE	LaTXbo	0.099	0.007645	outcome	TRUE	reported	textfile	0.071325	5.47e-06	exposure	TRUE	reported	GCST90200776	textfile	8228	2	TRUE	NA	0.002505	20.6604	23.2124
cardioembolic stroke		rs113577224	G	A	G	A	-0.15962	-0.0283	0.046799	0.0416	FALSE	FALSE	FALSE	LaTXbo	0.0753	0.7074	outcome	TRUE	reported	textfile	0.034568	3.88e-06	exposure	TRUE	reported	GCST90200776	textfile	8228	2	TRUE	NA	0.002585	21.3163	23.2124
cardioembolic stroke		rs118058334	C	T	C	T	0.309328	-0.0092	0.013421	0.0173	FALSE	FALSE	FALSE	LaTXbo	0.1034	0.9293	outcome	TRUE	reported	textfile	0.063832	1.26e-06	exposure	TRUE	reported	GCST90200776	textfile	8228	2	TRUE	NA	0.002846	23.4779	23.2124
cardioembolic stroke		rs12501448	A	G	A	G	-0.06957	0.0383	0.441301	0.4246	FALSE	FALSE	FALSE	LaTXbo	0.0197	0.05236	outcome	TRUE	reported	textfile	0.014952	3.27e-06	exposure	TRUE	reported	GCST90200776	textfile	8228	2	TRUE	NA	0.002625	21.6461	23.2124
cardioembolic stroke		rs143711147	T	C	T	C	-0.28815	0.1537	0.012795	0.0194	FALSE	FALSE	FALSE	LaTXbo	0.1059	0.1467	outcome	TRUE	reported	textfile	0.065132	9.69e-06	exposure	TRUE	reported	GCST90200776	textfile	8228	2	TRUE	NA	0.002373	19.5676	23.2124
cardioembolic stroke		rs146783553	A	G	A	G	-0.42122	-0.0629	0.007032	0.0107	FALSE	FALSE	FALSE	LaTXbo	0.2039	0.7578	outcome	TRUE	reported	textfile	0.087357	1.42e-06	exposure	TRUE	reported	GCST90200776	textfile	8228	2	TRUE	NA	0.002818	23.2449	23.2124
cardioembolic stroke		rs17088117	A	C	A	C	0.111807	-0.0026	0.098513	0.0997	FALSE	FALSE	FALSE	LaTXbo	0.0339	0.9399	outcome	TRUE	reported	textfile	0.02465	5.74e-06	exposure	TRUE	reported	GCST90200776	textfile	8228	2	TRUE	NA	0.002494	20.5688	23.2124
cardioembolic stroke		rs2660831	C	T	C	T	-0.11632	-0.0664	0.886017	0.8713	FALSE	FALSE	FALSE	LaTXbo	0.0299	0.0266	outcome	TRUE	reported	textfile	0.023155	5.08e-07	exposure	TRUE	reported	GCST90200776	textfile	8228	2	TRUE	NA	0.003057	25.2267	23.2124
cardioembolic stroke		rs58430470	G	A	G	A	-0.28432	0.0003	0.014112	0.0167	FALSE	FALSE	FALSE	LaTXbo	0.1258	0.998	outcome	TRUE	reported	textfile	0.062228	4.9e-06	exposure	TRUE	reported	GCST90200776	textfile	8228	2	TRUE	NA	0.002531	20.8706	23.2124
cardioembolic stroke		rs59243420	T	A	T	A	-0.10931	0.0388	0.15751	0.1715	FALSE	TRUE	FALSE	LaTXbo	0.0276	0.1597	outcome	TRUE	reported	textfile	0.020019	4.75e-08	exposure	TRUE	reported	GCST90200776	textfile	8228	2	TRUE	NA	0.003611	29.8081	23.2124
cardioembolic stroke		rs62129186	T	C	T	C	-0.09174	0.0065	0.168574	0.1668	FALSE	FALSE	FALSE	LaTXbo	0.0273	0.8105	outcome	TRUE	reported	textfile	0.019679	3.13e-06	exposure	TRUE	reported	GCST90200776	textfile	8228	2	TRUE	NA	0.002635	21.7298	23.2124
cardioembolic stroke		rs62354638	A	G	A	G	-0.26823	0.1147	0.032065	0.0357	FALSE	FALSE	FALSE	LaTXbo	0.0569	0.04364	outcome	TRUE	reported	textfile	0.041824	1.42e-10	exposure	TRUE	reported	GCST90200776	textfile	8228	2	TRUE	NA	0.004974	41.1201	23.2124
cardioembolic stroke		rs6498990	G	A	G	A	-0.1013	0.0616	0.176223	0.1917	FALSE	FALSE	FALSE	LaTXbo	0.024	0.01034	outcome	TRUE	reported	textfile	0.019549	2.19e-07	exposure	TRUE	reported	GCST90200776	textfile	8228	2	TRUE	NA	0.003253	26.8483	23.2124
cardioembolic stroke		rs6962329	G	A	G	A	0.10897	0.0336	0.118675	0.1064	FALSE	FALSE	FALSE	LaTXbo	0.0324	0.2995	outcome	TRUE	reported	textfile	0.022645	1.49e-06	exposure	TRUE	reported	GCST90200776	textfile	8228	2	TRUE	NA	0.002806	23.1505	23.2124
cardioembolic stroke		rs6991671	A	G	A	G	-0.10921	0.0553	0.114305	0.1094	FALSE	FALSE	FALSE	LaTXbo	0.0311	0.07561	outcome	TRUE	reported	textfile	0.02311	2.29e-06	exposure	TRUE	reported	GCST90200776	textfile	8228	2	TRUE	NA	0.002707	22.3273	23.2124
cardioembolic stroke		rs7149583	A	G	A	G	0.182508	-0.0429	0.033268	0.0357	FALSE	FALSE	FALSE	LaTXbo	0.0599	0.4739	outcome	TRUE	reported	textfile	0.04105	8.75e-06	exposure	TRUE	reported	GCST90200776	textfile	8228	2	TRUE	NA	0.002397	19.7618	23.2124
cardioembolic stroke		rs72547465	C	G	C	G	0.222542	-0.0609	0.025959	0.0272	FALSE	TRUE	FALSE	LaTXbo	0.0948	0.5211	outcome	TRUE	reported	textfile	0.045735	1.14e-06	exposure	TRUE	reported	GCST90200776	textfile	8228	2	TRUE	NA	0.002869	23.6715	23.2124
cardioembolic stroke		rs72678562	T	C	T	C	0.073654	0.0196	0.298697	0.2991	FALSE	FALSE	FALSE	LaTXbo	0.0206	0.342	outcome	TRUE	reported	textfile	0.016043	4.41e-06	exposure	TRUE	reported	GCST90200776	textfile	8228	2	TRUE	NA	0.002555	21.0718	23.2124
cardioembolic stroke		rs72702247	A	G	A	G	-0.40797	0.0762	0.007311	0.0125	FALSE	FALSE	FALSE	LaTXbo	0.1781	0.6685	outcome	TRUE	reported	textfile	0.086297	2.27e-06	exposure	TRUE	reported	GCST90200776	textfile	8228	2	TRUE	NA	0.002709	22.344	23.2124
cardioembolic stroke		rs7298123	T	C	T	C	-0.08282	-0.0031	0.787703	0.7945	FALSE	FALSE	FALSE	LaTXbo	0.0246	0.8988	outcome	TRUE	reported	textfile	0.017854	3.51e-06	exposure	TRUE	reported	GCST90200776	textfile	8228	2	TRUE	NA	0.002608	21.5093	23.2124
cardioembolic stroke		rs73395402	C	G	C	G	-0.10761	0.063	0.132813	0.1313	FALSE	TRUE	FALSE	LaTXbo	0.0294	0.03236	outcome	TRUE	reported	textfile	0.021646	6.65e-07	exposure	TRUE	reported	GCST90200776	textfile	8228	2	TRUE	NA	0.002995	24.7091	23.2124
cardioembolic stroke		rs78350689	C	T	C	T	0.127043	0.003	0.071699	0.0895	FALSE	FALSE	FALSE	LaTXbo	0.0371	0.9349	outcome	TRUE	reported	textfile	0.028229	6.78e-06	exposure	TRUE	reported	GCST90200776	textfile	8228	2	TRUE	NA	0.002456	20.2495	23.2124
cardioembolic stroke		rs7989328	G	A	G	A	-0.07197	0.0413	0.344945	0.3417	FALSE	FALSE	FALSE	LaTXbo	0.0215	0.05484	outcome	TRUE	reported	textfile	0.015447	3.17e-06	exposure	TRUE	reported	GCST90200776	textfile	8228	2	TRUE	NA	0.002632	21.7054	23.2124
cardioembolic stroke	GCST90200787	rs111688512	A	G	A	G	0.189148	0.0622	0.126494	0.1217	FALSE	FALSE	FALSE	SmDDDq	0.0315	0.04816	outcome	TRUE	reported	textfile	0.022804	1.09e-16	exposure	TRUE	reported	GCST90200787	textfile	8251	2	TRUE	NA	0.008269	68.7828	77.8526
cardioembolic stroke		rs1129043	C	T	C	T	-0.07358	-0.053	0.575948	0.5638	FALSE	FALSE	FALSE	SmDDDq	0.0197	0.00716	outcome	TRUE	reported	textfile	0.015725	2.88e-06	exposure	TRUE	reported	GCST90200787	textfile	8251	2	TRUE	NA	0.002646	21.8875	77.8526
cardioembolic stroke		rs113108924	T	C	T	C	0.274434	-0.0035	0.016119	0.0273	FALSE	FALSE	FALSE	SmDDDq	0.0888	0.9683	outcome	TRUE	reported	textfile	0.060051	4.88e-06	exposure	TRUE	reported	GCST90200787	textfile	8251	2	TRUE	NA	0.002525	20.8803	77.8526
cardioembolic stroke		rs116913940	T	G	T	G	-0.22931	0.0259	0.022441	0.0219	FALSE	FALSE	FALSE	SmDDDq	0.1194	0.8281	outcome	TRUE	reported	textfile	0.05109	7.18e-06	exposure	TRUE	reported	GCST90200787	textfile	8251	2	TRUE	NA	0.002436	20.1401	77.8526
cardioembolic stroke		rs117170810	G	A	G	A	-0.40062	-0.2678	0.007489	0.0156	FALSE	FALSE	FALSE	SmDDDq	0.1322	0.04279	outcome	TRUE	reported	textfile	0.087997	5.3e-06	exposure	TRUE	reported	GCST90200787	textfile	8251	2	TRUE	NA	0.002506	20.7211	77.8526
cardioembolic stroke		rs138211004	T	C	T	C	-0.32468	-0.1542	0.015608	0.0161	FALSE	FALSE	FALSE	SmDDDq	0.1635	0.3456	outcome	TRUE	reported	textfile	0.062107	1.72e-07	exposure	TRUE	reported	GCST90200787	textfile	8251	2	TRUE	NA	0.003301	27.3224	77.8526
cardioembolic stroke		rs140990619	C	G	C	G	-0.29822	0.0911	0.013052	0.033	FALSE	TRUE	FALSE	SmDDDq	0.0778	0.242	outcome	TRUE	reported	textfile	0.066385	7.05e-06	exposure	TRUE	reported	GCST90200787	textfile	8251	2	TRUE	NA	0.00244	20.1752	77.8526
cardioembolic stroke		rs187147686	T	A	T	A	-0.22608	0.0902	0.024657	0.0295	FALSE	TRUE	FALSE	SmDDDq	0.0835	0.2795	outcome	TRUE	reported	textfile	0.04895	3.86e-06	exposure	TRUE	reported	GCST90200787	textfile	8251	2	TRUE	NA	0.002579	21.3264	77.8526
cardioembolic stroke		rs191699159	C	T	C	T	0.101078	-0.0186	0.140156	0.1096	FALSE	FALSE	FALSE	SmDDDq	0.0407	0.6471	outcome	TRUE	reported	textfile	0.02252	7.18e-06	exposure	TRUE	reported	GCST90200787	textfile	8251	2	TRUE	NA	0.002436	20.1406	77.8526
cardioembolic stroke		rs228493	A	G	A	G	-0.17388	0.0546	0.05491	0.0527	FALSE	FALSE	FALSE	SmDDDq	0.0483	0.2589	outcome	TRUE	reported	textfile	0.033377	1.89e-07	exposure	TRUE	reported	GCST90200787	textfile	8251	2	TRUE	NA	0.003278	27.1318	77.8526
cardioembolic stroke		rs28393117	T	C	T	C	-0.11995	######	0.73882	0.7329	FALSE	FALSE	FALSE	SmDDDq	0.0211	0.9802	outcome	TRUE	reported	textfile	0.017439	6.07e-12	exposure	TRUE	reported	GCST90200787	textfile	8251	2	TRUE	NA	0.005701	47.2945	77.8526
cardioembolic stroke		rs2933243	A	G	A	G	-0.26321	-0.0226	0.194999	0.1826	FALSE	FALSE	FALSE	SmDDDq	0.0255	0.3765	outcome	TRUE	reported	textfile	0.019012	1.37e-43	exposure	TRUE	reported	GCST90200787	textfile	8251	2	TRUE	NA	0.022703	191.631	77.8526
cardioembolic stroke		rs4519409	C	A	C	A	-0.07135	0.0006	0.644122	0.6615	FALSE	FALSE	FALSE	SmDDDq	0.0203	0.9771	outcome	TRUE	reported	textfile	0.01593	7.49e-06	exposure	TRUE	reported	GCST90200787	textfile	8251	2	TRUE	NA	0.002426	20.0576	77.8526
cardioembolic stroke		rs55709220	G	A	G	A	-0.163	-0.0498	0.051915	0.0462	FALSE	FALSE	FALSE	SmDDDq	0.0714	0.4856	outcome	TRUE	reported	textfile	0.034865	2.94e-06	exposure	TRUE	reported	GCST90200787	textfile	8251	2	TRUE	NA	0.002642	21.8526	77.8526
cardioembolic stroke		rs59311955	A	G	A	G	0.245443	0.0404	0.02184	0.0257	FALSE	FALSE	FALSE	SmDDDq	0.0689	0.5575	outcome	TRUE	reported	textfile	0.051656	2.02e-06	exposure	TRUE	reported	GCST90200787	textfile	8251	2	TRUE	NA	0.002729	22.571	77.8526
cardioembolic stroke		rs6420139	T	C	T	C	-0.07473	-0.003	0.719518	0.7226	FALSE	FALSE	FALSE	SmDDDq	0.022	0.8914	outcome	TRUE	reported	textfile	0.016788	8.53e-06	exposure	TRUE	reported	GCST90200787	textfile	8251	2	TRUE	NA	0.002396	19.8094	77.8526
cardioembolic stroke		rs6836645	G	C	G	C	-0.07487	-0.0221	0.325764	0.3205	FALSE	TRUE	FALSE	SmDDDq	0.0208	0.2868	outcome	TRUE	reported	textfile	0.016272	4.19e-06	exposure	TRUE	reported	GCST90200787	textfile	8251	2	TRUE	NA	0.00256	21.169	77.8526
cardioembolic stroke		rs7078003	T	C	T	C	0.093384	0.0202	0.172405	0.1781	FALSE	FALSE	FALSE	SmDDDq	0.0256	0.4299	outcome	TRUE	reported	textfile	0.020166	3.64e-06	exposure	TRUE	reported	GCST90200787	textfile	8251	2	TRUE	NA	0.002592	21.438	77.8526
cardioembolic stroke		rs7104825	T	C	T	C	0.206193	0.0579	0.117947	0.1133	FALSE	FALSE	FALSE	SmDDDq	0.0305	0.05744	outcome	TRUE	reported	textfile	0.02343	1.36e-18	exposure	TRUE	reported	GCST90200787	textfile	8251	2	TRUE	NA	0.009299	77.4306	77.8526
cardioembolic stroke		rs715	C	T	C	T	0.097841	0.0066	0.307019	0.3026	FALSE	FALSE	FALSE	SmDDDq	0.0219	0.7639	outcome	TRUE	reported	textfile	0.016629	4.01e-09	exposure	TRUE	reported	GCST90200787	textfile	8251	2	TRUE	NA	0.004178	34.6088	77.8526
cardioembolic stroke		rs7792747	T	G	T	G	0.085791	-0.0427	0.219604	0.2258	FALSE	FALSE	FALSE	SmDDDq	0.0238	0.07287	outcome	TRUE	reported	textfile	0.019099	7.06e-06	exposure	TRUE	reported	GCST90200787	textfile	8251	2	TRUE	NA	0.002439	20.1721	77.8526
cardioembolic stroke		rs79505404	T	C	T	C	0.263926	0.0385	0.01799	0.0168	FALSE	FALSE	FALSE	SmDDDq	0.0893	0.666	outcome	TRUE	reported	textfile	0.056439	2.92e-06	exposure	TRUE	reported	GCST90200787	textfile	8251	2	TRUE	NA	0.002643	21.8625	77.8526
cardioembolic stroke		rs8012505	G	C	G	C	-0.69351	-0.0928	0.129896	0.1408	FALSE	TRUE	FALSE	SmDDDq	0.0315	0.003178	outcome	TRUE	reported	textfile	0.021321	######	exposure	TRUE	reported	GCST90200787	textfile	8251	2	TRUE	NA	0.113654	1057.75	77.8526
cardioembolic stroke		rs80237391	A	G	A	G	-0.23571	0.1352	0.024085	0.0244	FALSE	FALSE	FALSE	SmDDDq	0.0766	0.07772	outcome	TRUE	reported	textfile	0.0499	2.32e-06	exposure	TRUE	reported	GCST90200787	textfile	8251	2	TRUE	NA	0.002697	22.3082	77.8526
small vessel stroke	GCST90199804	rs13057638	T	C	T	C	-0.130925	0.0759	0.101145	0.1069	FALSE	FALSE	FALSE	cE2LGp	0.0514	0.1398	outcome	TRUE	reported	textfile	0.0262878	6.3437e-07	exposure	TRUE	reported	GCST90199804	textfile	8236	2	TRUE	NA	0.00300272	24.7988	22.8701
small vessel stroke		rs13093968	A	G	A	G	-0.0768298	0.036	0.383923	0.396	FALSE	FALSE	FALSE	cE2LGp	0.0232	0.12	outcome	TRUE	reported	textfile	0.0159825	1.5311e-06	exposure	TRUE	reported	GCST90199804	textfile	8236	2	TRUE	NA	0.00279793	23.1028	22.8701
small vessel stroke		rs138542845	A	G	A	G	-0.292497	-0.015	0.0138229	0.0132	FALSE	FALSE	FALSE	cE2LGp	0.1328	0.9103	outcome	TRUE	reported	textfile	0.065977	9.27921e-06	exposure	TRUE	reported	GCST90199804	textfile	8236	2	TRUE	NA	0.00238071	19.6495	22.8701
small vessel stroke		rs142296498	T	G	T	G	0.284909	0.0299	0.0154137	0.016	FALSE	FALSE	FALSE	cE2LGp	0.1083	0.7821	outcome	TRUE	reported	textfile	0.0623692	4.92145e-06	exposure	TRUE	reported	GCST90199804	textfile	8236	2	TRUE	NA	0.0025273	20.8625	22.8701
small vessel stroke		rs144924964	A	G	A	G	-0.132058	0.1258	0.0721978	0.0756	FALSE	FALSE	FALSE	cE2LGp	0.046	0.006268	outcome	TRUE	reported	textfile	0.0296121	8.21128e-06	exposure	TRUE	reported	GCST90199804	textfile	8236	2	TRUE	NA	0.00240895	19.8832	22.8701
small vessel stroke		rs16982937	T	C	T	C	0.140482	-0.0854	0.064469	0.0625	FALSE	FALSE	FALSE	cE2LGp	0.0635	0.179	outcome	TRUE	reported	textfile	0.0311775	6.60949e-06	exposure	TRUE	reported	GCST90199804	textfile	8236	2	TRUE	NA	0.00245908	20.298	22.8701
small vessel stroke		rs2288753	T	C	T	C	-0.0767571	-0.0052	0.262351	0.2765	FALSE	FALSE	FALSE	cE2LGp	0.0281	0.8543	outcome	TRUE	reported	textfile	0.0173751	9.97804e-06	exposure	TRUE	reported	GCST90199804	textfile	8236	2	TRUE	NA	0.00236395	19.5109	22.8701
small vessel stroke		rs2303771	A	G	A	G	0.0757012	-0.0618	0.341506	0.3495	FALSE	FALSE	FALSE	cE2LGp	0.0246	0.01194	outcome	TRUE	reported	textfile	0.0162887	3.36022e-06	exposure	TRUE	reported	GCST90199804	textfile	8236	2	TRUE	NA	0.00261565	21.5937	22.8701
small vessel stroke		rs2689427	T	C	T	C	-0.127797	0.0095	0.910165	0.9087	FALSE	FALSE	FALSE	cE2LGp	0.038	0.8032	outcome	TRUE	reported	textfile	0.0267992	1.85421e-06	exposure	TRUE	reported	GCST90199804	textfile	8236	2	TRUE	NA	0.00275349	22.7349	22.8701
small vessel stroke		rs28550594	A	G	A	G	-0.0799224	0.0246	0.263347	0.2626	FALSE	FALSE	FALSE	cE2LGp	0.0272	0.3644	outcome	TRUE	reported	textfile	0.0174452	4.62016e-06	exposure	TRUE	reported	GCST90199804	textfile	8236	2	TRUE	NA	0.00254193	20.9836	22.8701
small vessel stroke		rs34981686	C	T	C	T	-0.211087	0.165	0.0268085	0.0318	FALSE	FALSE	FALSE	cE2LGp	0.0797	0.03845	outcome	TRUE	reported	textfile	0.0474083	8.48618e-06	exposure	TRUE	reported	GCST90199804	textfile	8236	2	TRUE	NA	0.00240134	19.8202	22.8701
small vessel stroke		rs41272687	T	C	T	C	-0.321406	0.0129	0.0217576	0.0188	FALSE	FALSE	FALSE	cE2LGp	0.1412	0.9272	outcome	TRUE	reported	textfile	0.0520967	6.8549e-10	exposure	TRUE	reported	GCST90199804	textfile	8236	2	TRUE	NA	0.00460012	38.0524	22.8701
small vessel stroke		rs4311610	A	T	A	T	-0.0942532	0.0581	0.166933	0.1729	FALSE	TRUE	FALSE	cE2LGp	0.0308	0.05906	outcome	TRUE	reported	textfile	0.0208849	6.39203e-06	exposure	TRUE	reported	GCST90199804	textfile	8236	2	TRUE	NA	0.00246683	20.3621	22.8701
small vessel stroke		rs4415113	G	A	G	A	-0.103561	0.0539	0.129508	0.1253	FALSE	FALSE	FALSE	cE2LGp	0.0341	0.1144	outcome	TRUE	reported	textfile	0.0229202	6.23358e-06	exposure	TRUE	reported	GCST90199804	textfile	8236	2	TRUE	NA	0.00247266	20.4103	22.8701
small vessel stroke		rs4738684	G	A	G	A	0.111094	-0.0502	0.661893	0.6591	FALSE	FALSE	FALSE	cE2LGp	0.0237	0.03416	outcome	TRUE	reported	textfile	0.0162687	8.56949e-12	exposure	TRUE	reported	GCST90199804	textfile	8236	2	TRUE	NA	0.00562998	46.6198	22.8701
small vessel stroke		rs507924	A	C	A	C	-0.0775701	0.0217	0.635817	0.6575	FALSE	FALSE	FALSE	cE2LGp	0.0244	0.3728	outcome	TRUE	reported	textfile	0.0164548	2.42741e-06	exposure	TRUE	reported	GCST90199804	textfile	8236	2	TRUE	NA	0.00269102	22.2176	22.8701
small vessel stroke		rs62117658	A	G	A	G	0.174001	0.0403	0.0542265	0.0627	FALSE	FALSE	FALSE	cE2LGp	0.0528	0.4449	outcome	TRUE	reported	textfile	0.0341204	3.40348e-07	exposure	TRUE	reported	GCST90199804	textfile	8236	2	TRUE	NA	0.00314767	25.9998	22.8701
small vessel stroke		rs62481441	C	T	C	T	-0.305594	0.2513	0.0122146	0.022	FALSE	FALSE	FALSE	cE2LGp	0.1429	0.07869	outcome	TRUE	reported	textfile	0.068915	9.23466e-06	exposure	TRUE	reported	GCST90199804	textfile	8236	2	TRUE	NA	0.00238183	19.6588	22.8701
small vessel stroke		rs67165780	A	T	A	T	-0.253837	0.0048	0.0197609	0.0239	FALSE	TRUE	FALSE	cE2LGp	0.0871	0.9561	outcome	TRUE	reported	textfile	0.0551071	4.10005e-06	exposure	TRUE	reported	GCST90199804	textfile	8236	2	TRUE	NA	0.00256957	21.2124	22.8701
small vessel stroke		rs6893926	G	A	G	A	0.0903361	-0.0334	0.190945	0.1853	FALSE	FALSE	FALSE	cE2LGp	0.0308	0.2795	outcome	TRUE	reported	textfile	0.0196966	4.50984e-06	exposure	TRUE	reported	GCST90199804	textfile	8236	2	TRUE	NA	0.00254751	21.0298	22.8701
small vessel stroke		rs71439915	G	A	G	A	0.24442	0.1271	0.0233012	0.0237	FALSE	FALSE	FALSE	cE2LGp	0.0859	0.139	outcome	TRUE	reported	textfile	0.0507546	1.46667e-06	exposure	TRUE	reported	GCST90199804	textfile	8236	2	TRUE	NA	0.00280792	23.1855	22.8701
small vessel stroke		rs75903463	G	A	G	A	-0.301628	0.0893	0.012942	0.0162	FALSE	FALSE	FALSE	cE2LGp	0.1212	0.4614	outcome	TRUE	reported	textfile	0.0680297	9.26001e-06	exposure	TRUE	reported	GCST90199804	textfile	8236	2	TRUE	NA	0.00238119	19.6535	22.8701
small vessel stroke		rs77189001	A	T	A	T	-0.159143	0.0449	0.0483124	0.0513	FALSE	TRUE	FALSE	cE2LGp	0.0584	0.442	outcome	TRUE	reported	textfile	0.0357073	8.31608e-06	exposure	TRUE	reported	GCST90199804	textfile	8236	2	TRUE	NA	0.00240602	19.8589	22.8701
small vessel stroke		rs78022833	C	G	C	G	0.223933	-0.0053	0.0265249	0.0343	FALSE	TRUE	FALSE	cE2LGp	0.0831	0.9492	outcome	TRUE	reported	textfile	0.0475328	2.46352e-06	exposure	TRUE	reported	GCST90199804	textfile	8236	2	TRUE	NA	0.0026876	22.1893	22.8701
small vessel stroke		rs7824817	A	G	A	G	0.193958	-0.0341	0.964944	0.9621	FALSE	FALSE	FALSE	cE2LGp	0.0695	0.624	outcome	TRUE	reported	textfile	0.0425346	5.11506e-06	exposure	TRUE	reported	GCST90199804	textfile	8236	2	TRUE	NA	0.00251837	20.7886	22.8701
small vessel stroke		rs8048618	C	T	C	T	-0.0744402	-0.0469	0.313771	0.3282	FALSE	FALSE	FALSE	cE2LGp	0.0263	0.07444	outcome	TRUE	reported	textfile	0.0167832	9.1907e-06	exposure	TRUE	reported	GCST90199804	textfile	8236	2	TRUE	NA	0.00238294	19.668	22.8701
small vessel stroke		rs815476	A	G	A	G	-0.119444	-0.0325	0.108701	0.1174	FALSE	FALSE	FALSE	cE2LGp	0.0374	0.3859	outcome	TRUE	reported	textfile	0.0247163	1.34753e-06	exposure	TRUE	reported	GCST90199804	textfile	8236	2	TRUE	NA	0.00282759	23.3484	22.8701
small vessel stroke	GCST90199982	rs10739049	A	T	A	T	-0.0999008	0.0466	0.842029	0.8527	FALSE	TRUE	FALSE	GgPlXg	0.0342	0.1723	outcome	TRUE	reported	textfile	0.0225401	9.33065e-06	exposure	TRUE	reported	GCST90199982	textfile	7592	2	TRUE	NA	0.00258076	19.6387	21.0413
small vessel stroke		rs10993370	G	C	G	C	-0.0743552	-0.0527	0.454231	0.4381	FALSE	TRUE	TRUE	GgPlXg	0.0233	0.02382	outcome	TRUE	reported	textfile	0.0161681	4.24736e-06	exposure	TRUE	reported	GCST90199982	textfile	7592	2	FALSE	NA	0.00277805	21.1442	21.0413
small vessel stroke		rs12543764	C	T	C	T	-0.103004	-0.035	0.168638	0.1725	FALSE	FALSE	FALSE	GgPlXg	0.0316	0.2678	outcome	TRUE	reported	textfile	0.0213829	1.45634e-06	exposure	TRUE	reported	GCST90199982	textfile	7592	2	TRUE	NA	0.00304715	23.1985	21.0413
small vessel stroke		rs141225034	A	G	A	G	-0.19642	0.0757	0.0354076	0.0374	FALSE	FALSE	FALSE	GgPlXg	0.0677	0.2631	outcome	TRUE	reported	textfile	0.0430544	5.06344e-06	exposure	TRUE	reported	GCST90199982	textfile	7592	2	TRUE	NA	0.00273395	20.8076	21.0413
small vessel stroke		rs142465075	A	G	A	G	0.27979	0.2116	0.0163978	0.012	FALSE	FALSE	FALSE	GgPlXg	0.1547	0.1713	outcome	TRUE	reported	textfile	0.0632394	9.67565e-06	exposure	TRUE	reported	GCST90199982	textfile	7592	2	TRUE	NA	0.00257167	19.5693	21.0413
small vessel stroke		rs149734067	A	G	A	G	-0.277543	0.0167	0.0177364	0.0262	FALSE	FALSE	FALSE	GgPlXg	0.1103	0.8796	outcome	TRUE	reported	textfile	0.061734	6.93116e-06	exposure	TRUE	reported	GCST90199982	textfile	7592	2	TRUE	NA	0.00265522	20.2068	21.0413
small vessel stroke		rs151287306	T	C	T	C	-0.264509	0.2148	0.0196466	0.0194	FALSE	FALSE	FALSE	GgPlXg	0.1113	0.05361	outcome	TRUE	reported	textfile	0.0583623	5.83768e-06	exposure	TRUE	reported	GCST90199982	textfile	7592	2	TRUE	NA	0.00269828	20.5353	21.0413
small vessel stroke		rs180958866	G	T	G	T	-0.331409	-0.0627	0.0138045	0.0181	FALSE	FALSE	FALSE	GgPlXg	0.105	0.5506	outcome	TRUE	reported	textfile	0.0689195	1.51957e-06	exposure	TRUE	reported	GCST90199982	textfile	7592	2	TRUE	NA	0.00303646	23.1169	21.0413
small vessel stroke		rs2111709	A	G	A	G	0.15406	-0.0717	0.0597064	0.0607	FALSE	FALSE	FALSE	GgPlXg	0.0499	0.1505	outcome	TRUE	reported	textfile	0.0338472	5.32302e-06	exposure	TRUE	reported	GCST90199982	textfile	7592	2	TRUE	NA	0.00272141	20.7119	21.0413
small vessel stroke		rs2325676	T	C	T	C	0.0758177	0.0123	0.661187	0.6499	FALSE	FALSE	FALSE	GgPlXg	0.0251	0.6255	outcome	TRUE	reported	textfile	0.0170255	8.46068e-06	exposure	TRUE	reported	GCST90199982	textfile	7592	2	TRUE	NA	0.00260527	19.8256	21.0413
small vessel stroke		rs2807561	G	A	G	A	0.0837347	-0.0116	0.26533	0.2796	FALSE	FALSE	FALSE	GgPlXg	0.0265	0.6609	outcome	TRUE	reported	textfile	0.0187533	8.00406e-06	exposure	TRUE	reported	GCST90199982	textfile	7592	2	TRUE	NA	0.00261915	19.9316	21.0413
small vessel stroke		rs2814055	A	G	A	G	0.270245	-0.1138	0.0175346	0.0176	FALSE	FALSE	FALSE	GgPlXg	0.1028	0.2684	outcome	TRUE	reported	textfile	0.060702	8.50779e-06	exposure	TRUE	reported	GCST90199982	textfile	7592	2	TRUE	NA	0.00260388	19.815	21.0413
small vessel stroke		rs2833465	T	C	T	C	-0.10676	0.0664	0.125807	0.1317	FALSE	FALSE	FALSE	GgPlXg	0.0346	0.05531	outcome	TRUE	reported	textfile	0.0241035	9.45721e-06	exposure	TRUE	reported	GCST90199982	textfile	7592	2	TRUE	NA	0.00257739	19.6129	21.0413
small vessel stroke		rs35609714	T	C	T	C	-0.1745	0.1023	0.0499868	0.051	FALSE	FALSE	FALSE	GgPlXg	0.0562	0.06884	outcome	TRUE	reported	textfile	0.036611	1.87603e-06	exposure	TRUE	reported	GCST90199982	textfile	7592	2	TRUE	NA	0.00298342	22.7119	21.0413
small vessel stroke		rs35884605	C	T	C	T	-0.0723345	0.0149	0.50677	0.4877	FALSE	FALSE	FALSE	GgPlXg	0.0244	0.5414	outcome	TRUE	reported	textfile	0.0162646	8.6927e-06	exposure	TRUE	reported	GCST90199982	textfile	7592	2	TRUE	NA	0.00259847	19.7738	21.0413
small vessel stroke		rs56011584	C	T	C	T	-0.104787	0.0361	0.165896	0.1558	FALSE	FALSE	FALSE	GgPlXg	0.0321	0.2604	outcome	TRUE	reported	textfile	0.0216211	1.25639e-06	exposure	TRUE	reported	GCST90199982	textfile	7592	2	TRUE	NA	0.00308433	23.4825	21.0413
small vessel stroke		rs62032796	C	T	C	T	-0.0970463	0.0747	0.1819	0.2011	FALSE	FALSE	FALSE	GgPlXg	0.0305	0.01423	outcome	TRUE	reported	textfile	0.0213627	5.55145e-06	exposure	TRUE	reported	GCST90199982	textfile	7592	2	TRUE	NA	0.00271088	20.6315	21.0413
small vessel stroke		rs62259734	A	G	A	G	-0.206607	-0.0762	0.0317649	0.0237	FALSE	FALSE	FALSE	GgPlXg	0.0921	0.4083	outcome	TRUE	reported	textfile	0.0453865	5.30955e-06	exposure	TRUE	reported	GCST90199982	textfile	7592	2	TRUE	NA	0.00272205	20.7168	21.0413
small vessel stroke		rs667453	A	T	A	T	-0.211235	0.0226	0.034485	0.0404	FALSE	TRUE	FALSE	GgPlXg	0.0669	0.7353	outcome	TRUE	reported	textfile	0.0438398	1.44764e-06	exposure	TRUE	reported	GCST90199982	textfile	7592	2	TRUE	NA	0.00304868	23.2103	21.0413
small vessel stroke		rs6861275	A	C	A	C	-0.0806223	0.014	0.410624	0.4236	FALSE	FALSE	FALSE	GgPlXg	0.0237	0.5543	outcome	TRUE	reported	textfile	0.0166153	1.22035e-06	exposure	TRUE	reported	GCST90199982	textfile	7592	2	TRUE	NA	0.00309167	23.5385	21.0413
small vessel stroke		rs79039338	T	G	T	G	-0.330433	0.349	0.0116448	0.0151	FALSE	FALSE	FALSE	GgPlXg	0.1358	0.01019	outcome	TRUE	reported	textfile	0.0744605	9.09256e-06	exposure	TRUE	reported	GCST90199982	textfile	7592	2	TRUE	NA	0.00258722	19.688	21.0413
small vessel stroke	GCST90200002	rs1031548	C	T	C	T	-0.0733749	-0.037	0.308057	0.3108	FALSE	FALSE	FALSE	o3eAUA	0.0251	0.1403	outcome	TRUE	reported	textfile	0.0165918	9.7628e-06	exposure	TRUE	reported	GCST90200002	textfile	8229	2	TRUE	NA	0.00237099	19.5525	23.5147
small vessel stroke		rs10424182	A	T	A	T	-0.0690051	0.0063	0.469756	0.4696	FALSE	TRUE	TRUE	o3eAUA	0.0249	0.8017	outcome	TRUE	reported	textfile	0.0154261	7.70323e-06	exposure	TRUE	reported	GCST90200002	textfile	8229	2	FALSE	NA	0.00242576	20.0053	23.5147
small vessel stroke		rs11144772	T	A	T	A	0.12084	0.0667	0.0910453	0.0997	FALSE	TRUE	FALSE	o3eAUA	0.041	0.1034	outcome	TRUE	reported	textfile	0.0269559	7.36461e-06	exposure	TRUE	reported	GCST90200002	textfile	8229	2	TRUE	NA	0.00243617	20.0913	23.5147
small vessel stroke		rs117600090	C	T	C	T	0.213257	0.1346	0.0302345	0.0299	FALSE	FALSE	FALSE	o3eAUA	0.0753	0.07401	outcome	TRUE	reported	textfile	0.0448587	1.99464e-06	exposure	TRUE	reported	GCST90200002	textfile	8229	2	TRUE	NA	0.00273889	22.5948	23.5147
small vessel stroke		rs12931309	G	C	G	C	0.0692297	0.0308	0.555851	0.5594	FALSE	TRUE	TRUE	o3eAUA	0.0257	0.2315	outcome	TRUE	reported	textfile	0.0155463	8.46214e-06	exposure	TRUE	reported	GCST90200002	textfile	8229	2	FALSE	NA	0.00240402	19.8256	23.5147
small vessel stroke		rs1323136	C	T	C	T	0.11458	0.005	0.0967073	0.0943	FALSE	FALSE	FALSE	o3eAUA	0.0413	0.9028	outcome	TRUE	reported	textfile	0.0257945	8.91048e-06	exposure	TRUE	reported	GCST90200002	textfile	8229	2	TRUE	NA	0.00239208	19.7269	23.5147
small vessel stroke		rs140560919	C	T	C	T	0.29037	0.1819	0.0139178	0.0204	FALSE	FALSE	FALSE	o3eAUA	0.1164	0.118	outcome	TRUE	reported	textfile	0.0653947	8.9849e-06	exposure	TRUE	reported	GCST90200002	textfile	8229	2	TRUE	NA	0.00239019	19.7112	23.5147
small vessel stroke		rs146369127	A	G	A	G	0.303007	0.2036	0.0185819	0.0199	FALSE	FALSE	FALSE	o3eAUA	0.1361	0.1346	outcome	TRUE	reported	textfile	0.0566225	8.72964e-08	exposure	TRUE	reported	GCST90200002	textfile	8229	2	TRUE	NA	0.00346794	28.63	23.5147
small vessel stroke		rs191105317	G	C	G	C	-0.3777	0.1053	0.0117525	0.0133	FALSE	TRUE	FALSE	o3eAUA	0.1498	0.4823	outcome	TRUE	reported	textfile	0.0699385	6.6473e-08	exposure	TRUE	reported	GCST90200002	textfile	8229	2	TRUE	NA	0.00353165	29.1579	23.5147
small vessel stroke		rs1976170	T	C	T	C	-0.0958376	0.009	0.831894	0.8344	FALSE	FALSE	FALSE	o3eAUA	0.0324	0.7812	outcome	TRUE	reported	textfile	0.0205747	3.19237e-06	exposure	TRUE	reported	GCST90200002	textfile	8229	2	TRUE	NA	0.00262975	21.692	23.5147
small vessel stroke		rs2030458	C	T	C	T	0.0748102	0.0214	0.569051	0.5614	FALSE	FALSE	FALSE	o3eAUA	0.0235	0.3619	outcome	TRUE	reported	textfile	0.0156102	1.64804e-06	exposure	TRUE	reported	GCST90200002	textfile	8229	2	TRUE	NA	0.00278322	22.9614	23.5147
small vessel stroke		rs2496679	C	T	C	T	0.227352	0.0785	0.974519	0.9729	FALSE	FALSE	FALSE	o3eAUA	0.0815	0.3356	outcome	TRUE	reported	textfile	0.0481394	2.32646e-06	exposure	TRUE	reported	GCST90200002	textfile	8229	2	TRUE	NA	0.00270317	22.2993	23.5147
small vessel stroke		rs34104191	G	A	G	A	-0.141313	-0.046	0.0616724	0.0736	FALSE	FALSE	FALSE	o3eAUA	0.0472	0.3296	outcome	TRUE	reported	textfile	0.0317964	8.81794e-06	exposure	TRUE	reported	GCST90200002	textfile	8229	2	TRUE	NA	0.00239453	19.7471	23.5147
small vessel stroke		rs56113850	C	T	C	T	-0.109573	-0.0127	0.57613	0.5555	FALSE	FALSE	FALSE	o3eAUA	0.026	0.6252	outcome	TRUE	reported	textfile	0.0152194	6.04241e-13	exposure	TRUE	reported	GCST90200002	textfile	8229	2	TRUE	NA	0.00625948	51.8211	23.5147
small vessel stroke		rs60621034	A	G	A	G	0.255909	0.1687	0.0178441	0.0206	FALSE	FALSE	FALSE	o3eAUA	0.0887	0.05725	outcome	TRUE	reported	textfile	0.0568585	6.76969e-06	exposure	TRUE	reported	GCST90200002	textfile	8229	2	TRUE	NA	0.00245564	20.2523	23.5147
small vessel stroke		rs74334677	A	G	A	G	-0.215829	0.0368	0.0305339	0.0287	FALSE	FALSE	FALSE	o3eAUA	0.1002	0.7134	outcome	TRUE	reported	textfile	0.0447938	1.44798e-06	exposure	TRUE	reported	GCST90200002	textfile	8229	2	TRUE	NA	0.00281328	23.2102	23.5147
small vessel stroke		rs77225114	C	G	C	G	-0.25548	0.159	0.017698	0.0215	FALSE	TRUE	FALSE	o3eAUA	0.0984	0.1059	outcome	TRUE	reported	textfile	0.0577306	9.62686e-06	exposure	TRUE	reported	GCST90200002	textfile	8229	2	TRUE	NA	0.00237423	19.5793	23.5147
small vessel stroke		rs80125158	G	A	G	A	0.245805	0.0352	0.0220015	0.0342	FALSE	FALSE	FALSE	o3eAUA	0.0819	0.6672	outcome	TRUE	reported	textfile	0.0519225	2.20051e-06	exposure	TRUE	reported	GCST90200002	textfile	8229	2	TRUE	NA	0.00271608	22.406	23.5147
small vessel stroke	GCST90200007	rs10003807	C	T	C	T	-0.214142	-0.0803	0.0380592	0.036	FALSE	FALSE	FALSE	I1BAUo	0.074	0.2772	outcome	TRUE	reported	textfile	0.0423463	4.2609e-07	exposure	TRUE	reported	GCST90200007	textfile	7286	2	TRUE	NA	0.00349753	25.5655	22.519
small vessel stroke		rs10499279	G	C	G	C	-0.0858818	0.0001	0.251825	0.2402	FALSE	TRUE	FALSE	I1BAUo	0.027	0.9961	outcome	TRUE	reported	textfile	0.0185596	3.70374e-06	exposure	TRUE	reported	GCST90200007	textfile	7286	2	TRUE	NA	0.00293023	21.4065	22.519
small vessel stroke		rs116896552	T	C	T	C	0.182836	0.0149	0.045542	0.0511	FALSE	FALSE	FALSE	I1BAUo	0.0718	0.8354	outcome	TRUE	reported	textfile	0.0387157	2.32944e-06	exposure	TRUE	reported	GCST90200007	textfile	7286	2	TRUE	NA	0.00305164	22.2962	22.519
small vessel stroke		rs11724679	G	A	G	A	-0.152964	-0.0254	0.0704986	0.0703	FALSE	FALSE	FALSE	I1BAUo	0.0469	0.5879	outcome	TRUE	reported	textfile	0.0318999	1.62568e-06	exposure	TRUE	reported	GCST90200007	textfile	7286	2	TRUE	NA	0.00314588	22.9869	22.519
small vessel stroke		rs117725273	G	C	G	C	-0.290084	-0.0371	0.0207787	0.0212	FALSE	TRUE	FALSE	I1BAUo	0.0918	0.6862	outcome	TRUE	reported	textfile	0.0573731	4.27937e-07	exposure	TRUE	reported	GCST90200007	textfile	7286	2	TRUE	NA	0.0034964	25.5571	22.519
small vessel stroke		rs12647578	A	T	A	T	0.087122	0.0288	0.513293	0.5125	FALSE	TRUE	TRUE	I1BAUo	0.0233	0.218	outcome	TRUE	reported	textfile	0.0165786	1.47946e-07	exposure	TRUE	reported	GCST90200007	textfile	7286	2	FALSE	NA	0.00377596	27.6084	22.519
small vessel stroke		rs142232430	A	G	A	G	0.397639	0.5699	0.0108003	0.0144	FALSE	FALSE	FALSE	I1BAUo	0.1532	0.0002002	outcome	TRUE	reported	textfile	0.0789083	4.67333e-07	exposure	TRUE	reported	GCST90200007	textfile	7286	2	TRUE	NA	0.00347322	25.3871	22.519
small vessel stroke		rs144886872	G	A	G	A	0.418993	0.325	0.0116391	0.015	FALSE	FALSE	FALSE	I1BAUo	0.1787	0.06892	outcome	TRUE	reported	textfile	0.0763485	4.06754e-08	exposure	TRUE	reported	GCST90200007	textfile	7286	2	TRUE	NA	0.00411654	30.1088	22.519
small vessel stroke		rs2027378	G	T	G	T	0.0986684	0.032	0.83805	0.8435	FALSE	FALSE	FALSE	I1BAUo	0.0323	0.3205	outcome	TRUE	reported	textfile	0.022123	8.19651e-06	exposure	TRUE	reported	GCST90200007	textfile	7286	2	TRUE	NA	0.00272267	19.8861	22.519
small vessel stroke		rs2112460	A	G	A	G	0.0767993	0.0203	0.487295	0.4843	FALSE	FALSE	FALSE	I1BAUo	0.0241	0.3994	outcome	TRUE	reported	textfile	0.0162018	2.13543e-06	exposure	TRUE	reported	GCST90200007	textfile	7286	2	TRUE	NA	0.00307441	22.4631	22.519
small vessel stroke		rs2511857	T	A	T	A	0.0764922	0.0178	0.577184	0.5917	FALSE	TRUE	TRUE	I1BAUo	0.0236	0.4514	outcome	TRUE	reported	textfile	0.016703	4.65997e-06	exposure	TRUE	reported	GCST90200007	textfile	7286	2	FALSE	NA	0.00287017	20.9665	22.519
small vessel stroke		rs3128372	G	C	G	C	0.0818875	-0.0042	0.650523	0.6441	FALSE	TRUE	FALSE	I1BAUo	0.0245	0.8624	outcome	TRUE	reported	textfile	0.0179258	4.92103e-06	exposure	TRUE	reported	GCST90200007	textfile	7286	2	TRUE	NA	0.00285593	20.8621	22.519
small vessel stroke		rs4611006	C	T	C	T	0.0782356	0.02	0.316411	0.3107	FALSE	FALSE	FALSE	I1BAUo	0.0246	0.415	outcome	TRUE	reported	textfile	0.0175621	8.39715e-06	exposure	TRUE	reported	GCST90200007	textfile	7286	2	TRUE	NA	0.00271635	19.8398	22.519
small vessel stroke		rs4945580	G	C	G	C	-0.169831	-0.1064	0.0500484	0.0542	FALSE	TRUE	FALSE	I1BAUo	0.0688	0.1219	outcome	TRUE	reported	textfile	0.0374888	5.89364e-06	exposure	TRUE	reported	GCST90200007	textfile	7286	2	TRUE	NA	0.0028088	20.5169	22.519
small vessel stroke		rs56681315	T	C	T	C	0.120369	-0.0085	0.111959	0.1255	FALSE	FALSE	FALSE	I1BAUo	0.0382	0.8245	outcome	TRUE	reported	textfile	0.0264445	5.32027e-06	exposure	TRUE	reported	GCST90200007	textfile	7286	2	TRUE	NA	0.00283554	20.7128	22.519
small vessel stroke		rs62273053	A	G	A	G	0.335042	0.1878	0.0126722	0.0162	FALSE	FALSE	FALSE	I1BAUo	0.1358	0.1666	outcome	TRUE	reported	textfile	0.0728876	4.29242e-06	exposure	TRUE	reported	GCST90200007	textfile	7286	2	TRUE	NA	0.00289164	21.1238	22.519
small vessel stroke		rs62428058	A	G	A	G	0.134476	0.0764	0.0877132	0.0811	FALSE	FALSE	FALSE	I1BAUo	0.0442	0.08397	outcome	TRUE	reported	textfile	0.0291841	4.06839e-06	exposure	TRUE	reported	GCST90200007	textfile	7286	2	TRUE	NA	0.00290565	21.2265	22.519
small vessel stroke		rs71523652	T	A	T	A	0.0909097	-0.006	0.239586	0.2538	FALSE	TRUE	FALSE	I1BAUo	0.0301	0.8408	outcome	TRUE	reported	textfile	0.0191394	2.03557e-06	exposure	TRUE	reported	GCST90200007	textfile	7286	2	TRUE	NA	0.00308697	22.5551	22.519
small vessel stroke		rs73006493	C	T	C	T	-0.149264	0.0255	0.0623104	0.0627	FALSE	FALSE	FALSE	I1BAUo	0.0498	0.609	outcome	TRUE	reported	textfile	0.0336821	9.35548e-06	exposure	TRUE	reported	GCST90200007	textfile	7286	2	TRUE	NA	0.00268815	19.6333	22.519
small vessel stroke		rs7665238	A	G	A	G	0.0854025	-0.0137	0.747536	0.7442	FALSE	FALSE	FALSE	I1BAUo	0.0271	0.613	outcome	TRUE	reported	textfile	0.0187425	5.19845e-06	exposure	TRUE	reported	GCST90200007	textfile	7286	2	TRUE	NA	0.00284159	20.7571	22.519
small vessel stroke		rs7935436	C	T	C	T	0.0796945	0.009	0.338448	0.3355	FALSE	FALSE	FALSE	I1BAUo	0.0246	0.7135	outcome	TRUE	reported	textfile	0.0172088	3.63849e-06	exposure	TRUE	reported	GCST90200007	textfile	7286	2	TRUE	NA	0.00293488	21.4406	22.519
small vessel stroke	GCST90200023	rs10498260	T	C	T	C	-0.0961434	0.0297	0.196985	0.2037	FALSE	FALSE	FALSE	rZoovw	0.0284	0.2961	outcome	TRUE	reported	textfile	0.0208504	4.00525e-06	exposure	TRUE	reported	GCST90200023	textfile	7104	2	TRUE	NA	0.00298407	21.2563	23.0718
small vessel stroke		rs1091031	A	G	A	G	-0.0833753	0.0165	0.452041	0.4482	FALSE	FALSE	FALSE	rZoovw	0.0231	0.4744	outcome	TRUE	reported	textfile	0.0166259	5.30948e-07	exposure	TRUE	reported	GCST90200023	textfile	7104	2	TRUE	NA	0.0035275	25.141	23.0718
small vessel stroke		rs113962346	A	G	A	G	-0.195938	0.0425	0.0376693	0.0469	FALSE	FALSE	FALSE	rZoovw	0.0797	0.5935	outcome	TRUE	reported	textfile	0.0437252	7.42506e-06	exposure	TRUE	reported	GCST90200023	textfile	7104	2	TRUE	NA	0.00281867	20.0748	23.0718
small vessel stroke		rs11684748	T	C	T	C	-0.129758	0.0062	0.0880361	0.0866	FALSE	FALSE	FALSE	rZoovw	0.045	0.8896	outcome	TRUE	reported	textfile	0.028976	7.53038e-06	exposure	TRUE	reported	GCST90200023	textfile	7104	2	TRUE	NA	0.00281491	20.0479	23.0718
small vessel stroke		rs116885450	T	C	T	C	-0.222609	0.2016	0.0424388	0.0394	FALSE	FALSE	FALSE	rZoovw	0.0778	0.009558	outcome	TRUE	reported	textfile	0.0417209	9.51845e-08	exposure	TRUE	reported	GCST90200023	textfile	7104	2	TRUE	NA	0.00399152	28.4614	23.0718
small vessel stroke		rs1405484	T	C	T	C	-0.0863699	0.022	0.346683	0.3593	FALSE	FALSE	FALSE	rZoovw	0.0242	0.3649	outcome	TRUE	reported	textfile	0.0178076	1.23361e-06	exposure	TRUE	reported	GCST90200023	textfile	7104	2	TRUE	NA	0.00330047	23.5175	23.0718
small vessel stroke		rs150635061	G	C	G	C	-0.262938	0.2462	0.0201848	0.021	FALSE	TRUE	FALSE	rZoovw	0.0966	0.0108	outcome	TRUE	reported	textfile	0.0594679	9.80099e-06	exposure	TRUE	reported	GCST90200023	textfile	7104	2	TRUE	NA	0.00274439	19.5443	23.0718
small vessel stroke		rs34290817	A	T	A	T	0.107372	-0.0447	0.140587	0.1457	FALSE	TRUE	FALSE	rZoovw	0.0333	0.1794	outcome	TRUE	reported	textfile	0.0239199	7.16161e-06	exposure	TRUE	reported	GCST90200023	textfile	7104	2	TRUE	NA	0.00282833	20.1438	23.0718
small vessel stroke		rs4623915	A	G	A	G	0.076643	-0.0458	0.544987	0.5563	FALSE	FALSE	FALSE	rZoovw	0.0252	0.06896	outcome	TRUE	reported	textfile	0.0167366	4.66374e-06	exposure	TRUE	reported	GCST90200023	textfile	7104	2	TRUE	NA	0.00294325	20.9647	23.0718
small vessel stroke		rs6904198	T	C	T	C	-0.193624	0.0192	0.0380925	0.0398	FALSE	FALSE	FALSE	rZoovw	0.061	0.7528	outcome	TRUE	reported	textfile	0.0433394	7.90906e-06	exposure	TRUE	reported	GCST90200023	textfile	7104	2	TRUE	NA	0.00280176	19.954	23.0718
small vessel stroke		rs71373192	T	G	T	G	-0.114649	-0.0161	0.271942	0.2643	FALSE	FALSE	FALSE	rZoovw	0.0283	0.57	outcome	TRUE	reported	textfile	0.018549	6.37523e-10	exposure	TRUE	reported	GCST90200023	textfile	7104	2	TRUE	NA	0.00534894	38.1924	23.0718
small vessel stroke		rs723137	G	C	G	C	0.196773	-0.0455	0.04304	0.0531	FALSE	TRUE	FALSE	rZoovw	0.0704	0.5178	outcome	TRUE	reported	textfile	0.0421367	3.01381e-06	exposure	TRUE	reported	GCST90200023	textfile	7104	2	TRUE	NA	0.00306038	21.8016	23.0718
small vessel stroke		rs7542174	A	G	A	G	0.089097	-0.0522	0.243473	0.2504	FALSE	FALSE	FALSE	rZoovw	0.0275	0.05766	outcome	TRUE	reported	textfile	0.0193037	3.92087e-06	exposure	TRUE	reported	GCST90200023	textfile	7104	2	TRUE	NA	0.0029898	21.2972	23.0718
small vessel stroke		rs76736299	A	C	A	C	-0.216812	0.0553	0.0336912	0.0374	FALSE	FALSE	FALSE	rZoovw	0.0672	0.4106	outcome	TRUE	reported	textfile	0.0458895	2.30514e-06	exposure	TRUE	reported	GCST90200023	textfile	7104	2	TRUE	NA	0.00313238	22.3161	23.0718
small vessel stroke		rs79002061	T	C	T	C	0.157025	0.0287	0.0695266	0.0688	FALSE	FALSE	FALSE	rZoovw	0.0467	0.5385	outcome	TRUE	reported	textfile	0.032481	1.33563e-06	exposure	TRUE	reported	GCST90200023	textfile	7104	2	TRUE	NA	0.00327906	23.3645	23.0718
small vessel stroke	GCST90200060	rs10185688	A	T	A	T	-0.0689221	-0.0109	0.580373	0.5564	FALSE	TRUE	TRUE	Mgijy3	0.0239	0.6477	outcome	TRUE	reported	textfile	0.0155941	9.88156e-06	exposure	TRUE	reported	GCST90200060	textfile	8260	2	FALSE	NA	0.00235934	19.5295	22.8642
small vessel stroke		rs10874876	G	A	G	A	-0.107766	0.0296	0.111616	0.1153	FALSE	FALSE	FALSE	Mgijy3	0.0368	0.4208	outcome	TRUE	reported	textfile	0.0241825	8.33624e-06	exposure	TRUE	reported	GCST90200060	textfile	8260	2	TRUE	NA	0.00239849	19.8544	22.8642
small vessel stroke		rs111436575	C	A	C	A	-0.117224	0.0101	0.104565	0.1144	FALSE	FALSE	FALSE	Mgijy3	0.0421	0.811	outcome	TRUE	reported	textfile	0.0249369	2.59097e-06	exposure	TRUE	reported	GCST90200060	textfile	8260	2	TRUE	NA	0.00266813	22.0924	22.8642
small vessel stroke		rs12077013	T	C	T	C	-0.278944	0.0511	0.015365	0.0163	FALSE	FALSE	FALSE	Mgijy3	0.1065	0.6314	outcome	TRUE	reported	textfile	0.0622697	7.47815e-06	exposure	TRUE	reported	GCST90200060	textfile	8260	2	TRUE	NA	0.00242352	20.0621	22.8642
small vessel stroke		rs12211973	C	T	C	T	0.0718732	-0.0163	0.451292	0.4413	FALSE	FALSE	FALSE	Mgijy3	0.0236	0.4906	outcome	TRUE	reported	textfile	0.0154366	3.22364e-06	exposure	TRUE	reported	GCST90200060	textfile	8260	2	TRUE	NA	0.00261765	21.6733	22.8642
small vessel stroke		rs1260326	C	T	C	T	0.0866493	-0.0125	0.587611	0.5966	FALSE	FALSE	FALSE	Mgijy3	0.0242	0.6056	outcome	TRUE	reported	textfile	0.0154951	2.244e-08	exposure	TRUE	reported	GCST90200060	textfile	8260	2	TRUE	NA	0.00377155	31.2634	22.8642
small vessel stroke		rs139681692	C	G	C	G	-0.293716	0.0836	0.0133309	0.0154	FALSE	TRUE	FALSE	Mgijy3	0.1428	0.558	outcome	TRUE	reported	textfile	0.0664802	9.95702e-06	exposure	TRUE	reported	GCST90200060	textfile	8260	2	TRUE	NA	0.00235757	19.5149	22.8642
small vessel stroke		rs140391655	A	C	A	C	-0.213896	0.025	0.0255834	0.0293	FALSE	FALSE	FALSE	Mgijy3	0.0839	0.7657	outcome	TRUE	reported	textfile	0.0483092	9.52649e-06	exposure	TRUE	reported	GCST90200060	textfile	8260	2	TRUE	NA	0.00236775	19.5993	22.8642
small vessel stroke		rs146677828	A	G	A	G	-0.208707	0.0153	0.0281793	0.034	FALSE	FALSE	FALSE	Mgijy3	0.0753	0.839	outcome	TRUE	reported	textfile	0.0453712	4.22535e-06	exposure	TRUE	reported	GCST90200060	textfile	8260	2	TRUE	NA	0.00255518	21.1548	22.8642
small vessel stroke		rs16997135	T	C	T	C	-0.211168	0.294	0.0262998	0.027	FALSE	FALSE	FALSE	Mgijy3	0.0927	0.001525	outcome	TRUE	reported	textfile	0.0472913	7.99661e-06	exposure	TRUE	reported	GCST90200060	textfile	8260	2	TRUE	NA	0.00240806	19.9337	22.8642
small vessel stroke		rs17231506	T	C	T	C	0.114121	-0.0188	0.325283	0.3161	FALSE	FALSE	FALSE	Mgijy3	0.0245	0.4419	outcome	TRUE	reported	textfile	0.0161324	1.50516e-12	exposure	TRUE	reported	GCST90200060	textfile	8260	2	TRUE	NA	0.00602185	50.0297	22.8642
small vessel stroke		rs1845825	G	A	G	A	0.074184	0.0101	0.366563	0.3805	FALSE	FALSE	FALSE	Mgijy3	0.0245	0.6782	outcome	TRUE	reported	textfile	0.0161812	4.54915e-06	exposure	TRUE	reported	GCST90200060	textfile	8260	2	TRUE	NA	0.00253814	21.0133	22.8642
small vessel stroke		rs2186643	A	G	A	G	0.0698092	-0.0479	0.475468	0.4797	FALSE	FALSE	FALSE	Mgijy3	0.0231	0.03858	outcome	TRUE	reported	textfile	0.0154905	6.58781e-06	exposure	TRUE	reported	GCST90200060	textfile	8260	2	TRUE	NA	0.00245272	20.3044	22.8642
small vessel stroke		rs236389	A	T	A	T	0.0710931	-0.0423	0.536802	0.5299	FALSE	TRUE	TRUE	Mgijy3	0.0232	0.06895	outcome	TRUE	reported	textfile	0.0153561	3.66306e-06	exposure	TRUE	reported	GCST90200060	textfile	8260	2	FALSE	NA	0.00258814	21.4283	22.8642
small vessel stroke		rs28597716	G	A	G	A	0.0909274	-0.0202	0.188833	0.1932	FALSE	FALSE	FALSE	Mgijy3	0.0301	0.502	outcome	TRUE	reported	textfile	0.0197809	4.29188e-06	exposure	TRUE	reported	GCST90200060	textfile	8260	2	TRUE	NA	0.00255157	21.1248	22.8642
small vessel stroke		rs35541133	A	C	A	C	0.0728196	0.0301	0.319128	0.3208	FALSE	FALSE	FALSE	Mgijy3	0.0247	0.2225	outcome	TRUE	reported	textfile	0.0164556	9.63433e-06	exposure	TRUE	reported	GCST90200060	textfile	8260	2	TRUE	NA	0.00236516	19.5778	22.8642
small vessel stroke		rs35702759	T	A	T	A	0.0768136	-0.0048	0.44642	0.4358	FALSE	TRUE	TRUE	Mgijy3	0.0232	0.8362	outcome	TRUE	reported	textfile	0.0152996	5.15015e-07	exposure	TRUE	reported	GCST90200060	textfile	8260	2	FALSE	NA	0.00304237	25.2006	22.8642
small vessel stroke		rs4843128	C	G	C	G	-0.200556	0.0392	0.0363636	0.0371	FALSE	TRUE	FALSE	Mgijy3	0.0714	0.5833	outcome	TRUE	reported	textfile	0.0407384	8.52221e-07	exposure	TRUE	reported	GCST90200060	textfile	8260	2	TRUE	NA	0.00292557	24.2303	22.8642
small vessel stroke		rs72647713	T	C	T	C	-0.290354	0.1225	0.0147219	0.0151	FALSE	FALSE	FALSE	Mgijy3	0.1089	0.2608	outcome	TRUE	reported	textfile	0.0632245	4.38121e-06	exposure	TRUE	reported	GCST90200060	textfile	8260	2	TRUE	NA	0.00254681	21.0853	22.8642
small vessel stroke		rs72709026	A	G	A	G	-0.22375	-0.076	0.0239307	0.0271	FALSE	FALSE	FALSE	Mgijy3	0.094	0.419	outcome	TRUE	reported	textfile	0.0496256	6.52105e-06	exposure	TRUE	reported	GCST90200060	textfile	8260	2	TRUE	NA	0.00245509	20.324	22.8642
small vessel stroke		rs74605231	A	G	A	G	0.146027	-0.0381	0.0662599	0.0625	FALSE	FALSE	FALSE	Mgijy3	0.0552	0.4892	outcome	TRUE	reported	textfile	0.0305559	1.76167e-06	exposure	TRUE	reported	GCST90200060	textfile	8260	2	TRUE	NA	0.00275738	22.8334	22.8642
small vessel stroke		rs7796358	A	G	A	G	-0.0883331	0.0424	0.180229	0.1819	FALSE	FALSE	FALSE	Mgijy3	0.0301	0.1591	outcome	TRUE	reported	textfile	0.019829	8.39943e-06	exposure	TRUE	reported	GCST90200060	textfile	8260	2	TRUE	NA	0.00239675	19.8399	22.8642
small vessel stroke		rs8106671	T	C	T	C	0.0721732	-0.0207	0.627557	0.6192	FALSE	FALSE	FALSE	Mgijy3	0.0247	0.4028	outcome	TRUE	reported	textfile	0.0160423	6.82981e-06	exposure	TRUE	reported	GCST90200060	textfile	8260	2	TRUE	NA	0.00244442	20.2355	22.8642
small vessel stroke		rs964184	C	G	C	G	0.116584	-0.0071	0.868942	0.8646	FALSE	TRUE	FALSE	Mgijy3	0.0349	0.8379	outcome	TRUE	reported	textfile	0.0225022	2.20705e-07	exposure	TRUE	reported	GCST90200060	textfile	8260	2	TRUE	NA	0.00323921	26.8363	22.8642
small vessel stroke	GCST90200140	rs10846744	C	G	C	G	0.138929	0.0084	0.155283	0.1597	FALSE	TRUE	FALSE	jiRWIu	0.0331	0.7998	outcome	TRUE	reported	textfile	0.0213945	8.37574e-11	exposure	TRUE	reported	GCST90200140	textfile	8196	2	TRUE	NA	0.0051186	42.1576	34.5389
small vessel stroke		rs11082040	G	A	G	A	-0.159772	-0.0622	0.0630267	0.0798	FALSE	FALSE	FALSE	jiRWIu	0.0455	0.1717	outcome	TRUE	reported	textfile	0.0315104	3.96859e-07	exposure	TRUE	reported	GCST90200140	textfile	8196	2	TRUE	NA	0.00312703	25.7032	34.5389
small vessel stroke		rs11244061	T	C	T	C	0.111461	-0.0038	0.118727	0.1147	FALSE	FALSE	FALSE	jiRWIu	0.037	0.9174	outcome	TRUE	reported	textfile	0.0235053	2.11688e-06	exposure	TRUE	reported	GCST90200140	textfile	8196	2	TRUE	NA	0.00273604	22.4806	34.5389
small vessel stroke		rs116727213	A	G	A	G	0.110754	-0.0354	0.120674	0.1256	FALSE	FALSE	FALSE	jiRWIu	0.043	0.4102	outcome	TRUE	reported	textfile	0.0239368	3.71132e-06	exposure	TRUE	reported	GCST90200140	textfile	8196	2	TRUE	NA	0.00260526	21.4033	34.5389
small vessel stroke		rs117666063	A	T	A	T	-0.30535	0.1566	0.0138362	0.0144	FALSE	TRUE	FALSE	jiRWIu	0.1282	0.2218	outcome	TRUE	reported	textfile	0.0659437	3.64837e-06	exposure	TRUE	reported	GCST90200140	textfile	8196	2	TRUE	NA	0.00260923	21.436	34.5389
small vessel stroke		rs12927647	C	A	C	A	-0.229256	0.0338	0.499364	0.5041	FALSE	FALSE	FALSE	jiRWIu	0.0247	0.1716	outcome	TRUE	reported	textfile	0.015315	1.16331e-50	exposure	TRUE	reported	GCST90200140	textfile	8196	2	TRUE	NA	0.0266128	224.028	34.5389
small vessel stroke		rs141700972	G	A	G	A	0.247561	0.0062	0.0198461	0.0247	FALSE	FALSE	FALSE	jiRWIu	0.0897	0.9449	outcome	TRUE	reported	textfile	0.0539686	4.49376e-06	exposure	TRUE	reported	GCST90200140	textfile	8196	2	TRUE	NA	0.00256075	21.0366	34.5389
small vessel stroke		rs146396537	G	C	G	C	-0.272038	0.1963	0.0175709	0.0191	FALSE	TRUE	FALSE	jiRWIu	0.1066	0.06565	outcome	TRUE	reported	textfile	0.0579037	2.62574e-06	exposure	TRUE	reported	GCST90200140	textfile	8196	2	TRUE	NA	0.00268582	22.0669	34.5389
small vessel stroke		rs150912954	T	G	T	G	0.141871	0.0113	0.0645241	0.0713	FALSE	FALSE	FALSE	jiRWIu	0.0474	0.8116	outcome	TRUE	reported	textfile	0.0311757	5.34718e-06	exposure	TRUE	reported	GCST90200140	textfile	8196	2	TRUE	NA	0.00252033	20.7037	34.5389
small vessel stroke		rs17597733	C	T	C	T	-0.181897	0.0461	0.0365169	0.035	FALSE	FALSE	FALSE	jiRWIu	0.1052	0.6612	outcome	TRUE	reported	textfile	0.0404426	6.87074e-06	exposure	TRUE	reported	GCST90200140	textfile	8196	2	TRUE	NA	0.00246207	20.224	34.5389
small vessel stroke		rs2526680	T	C	T	C	0.137493	-0.0173	0.0778241	0.0876	FALSE	FALSE	FALSE	jiRWIu	0.0414	0.676	outcome	TRUE	reported	textfile	0.0280344	9.3685e-07	exposure	TRUE	reported	GCST90200140	textfile	8196	2	TRUE	NA	0.0029262	24.0477	34.5389
small vessel stroke		rs6800209	A	G	A	G	0.142256	-0.0422	0.0620326	0.0688	FALSE	FALSE	FALSE	jiRWIu	0.047	0.3694	outcome	TRUE	reported	textfile	0.0314791	6.21161e-06	exposure	TRUE	reported	GCST90200140	textfile	8196	2	TRUE	NA	0.0024855	20.4169	34.5389
small vessel stroke		rs6950910	T	C	T	C	-0.0911829	0.0268	0.163794	0.1588	FALSE	FALSE	FALSE	jiRWIu	0.0316	0.3966	outcome	TRUE	reported	textfile	0.0206196	9.77219e-06	exposure	TRUE	reported	GCST90200140	textfile	8196	2	TRUE	NA	0.00238029	19.5506	34.5389
small vessel stroke		rs711752	A	G	A	G	0.0821339	-0.0294	0.434236	0.4276	FALSE	FALSE	FALSE	jiRWIu	0.0239	0.2185	outcome	TRUE	reported	textfile	0.0154773	1.11604e-07	exposure	TRUE	reported	GCST90200140	textfile	8196	2	TRUE	NA	0.00342423	28.1545	34.5389
small vessel stroke		rs77387803	G	A	G	A	-0.185047	0.1455	0.0351156	0.0365	FALSE	FALSE	FALSE	jiRWIu	0.0698	0.03709	outcome	TRUE	reported	textfile	0.0413978	7.82271e-06	exposure	TRUE	reported	GCST90200140	textfile	8196	2	TRUE	NA	0.00243192	19.9758	34.5389
small vessel stroke		rs78189623	A	G	A	G	0.380762	-0.0818	0.00891549	0.0145	FALSE	FALSE	FALSE	jiRWIu	0.139	0.5563	outcome	TRUE	reported	textfile	0.0816312	3.09497e-06	exposure	TRUE	reported	GCST90200140	textfile	8196	2	TRUE	NA	0.00264753	21.7515	34.5389
small vessel stroke		rs8140287	A	G	A	G	0.158243	-0.0544	0.0530849	0.0581	FALSE	FALSE	FALSE	jiRWIu	0.0522	0.2972	outcome	TRUE	reported	textfile	0.0341634	3.6225e-06	exposure	TRUE	reported	GCST90200140	textfile	8196	2	TRUE	NA	0.0026109	21.4497	34.5389
small vessel stroke		rs814415	T	C	T	C	-0.0998583	0.0458	0.177787	0.1804	FALSE	FALSE	FALSE	jiRWIu	0.0295	0.1204	outcome	TRUE	reported	textfile	0.0199238	5.38633e-07	exposure	TRUE	reported	GCST90200140	textfile	8196	2	TRUE	NA	0.00305558	25.1141	34.5389
small vessel stroke	GCST90200146	rs112585092	G	T	G	T	0.291057	-0.006	0.0187771	0.0178	FALSE	FALSE	FALSE	D3ykL0	0.125	0.9618	outcome	TRUE	reported	textfile	0.063744	4.97048e-06	exposure	TRUE	reported	GCST90200146	textfile	6287	2	TRUE	NA	0.00330519	20.842	24.2785
small vessel stroke		rs112892478	A	G	A	G	0.388038	-0.0654	0.0107234	0.0163	FALSE	FALSE	FALSE	D3ykL0	0.1357	0.6301	outcome	TRUE	reported	textfile	0.0836379	3.49261e-06	exposure	TRUE	reported	GCST90200146	textfile	6287	2	TRUE	NA	0.00341204	21.5181	24.2785
small vessel stroke		rs113936021	G	A	G	A	-0.159503	0.1321	0.0644305	0.0751	FALSE	FALSE	FALSE	D3ykL0	0.056	0.01819	outcome	TRUE	reported	textfile	0.035012	5.22184e-06	exposure	TRUE	reported	GCST90200146	textfile	6287	2	TRUE	NA	0.00329025	20.7475	24.2785
small vessel stroke		rs1171618	C	T	C	T	0.0911057	-0.0003	0.379646	0.3793	FALSE	FALSE	FALSE	D3ykL0	0.0243	0.989	outcome	TRUE	reported	textfile	0.0178393	3.2726e-07	exposure	TRUE	reported	GCST90200146	textfile	6287	2	TRUE	NA	0.00413137	26.0734	24.2785
small vessel stroke		rs12208357	T	C	T	C	0.182543	-0.0509	0.0719326	0.0705	FALSE	FALSE	FALSE	D3ykL0	0.0469	0.2773	outcome	TRUE	reported	textfile	0.0330773	3.41524e-08	exposure	TRUE	reported	GCST90200146	textfile	6287	2	TRUE	NA	0.0048209	30.4461	24.2785
small vessel stroke		rs12577284	T	G	T	G	0.110777	-0.0149	0.171447	0.1571	FALSE	FALSE	FALSE	D3ykL0	0.032	0.6409	outcome	TRUE	reported	textfile	0.0226779	1.03531e-06	exposure	TRUE	reported	GCST90200146	textfile	6287	2	TRUE	NA	0.00378098	23.8537	24.2785
small vessel stroke		rs148405661	G	A	G	A	0.361934	-0.0586	0.0141306	0.0154	FALSE	FALSE	FALSE	D3ykL0	0.1144	0.6087	outcome	TRUE	reported	textfile	0.0727226	6.46067e-07	exposure	TRUE	reported	GCST90200146	textfile	6287	2	TRUE	NA	0.00392436	24.7618	24.2785
small vessel stroke		rs174538	A	G	A	G	-0.100391	0.0187	0.29785	0.3101	FALSE	FALSE	FALSE	D3ykL0	0.0257	0.4677	outcome	TRUE	reported	textfile	0.0188195	9.58586e-08	exposure	TRUE	reported	GCST90200146	textfile	6287	2	TRUE	NA	0.00450577	28.4469	24.2785
small vessel stroke		rs1746764	A	G	A	G	0.0976164	0.003	0.436471	0.4329	FALSE	FALSE	FALSE	D3ykL0	0.0231	0.8971	outcome	TRUE	reported	textfile	0.0176326	3.09251e-08	exposure	TRUE	reported	GCST90200146	textfile	6287	2	TRUE	NA	0.00485129	30.639	24.2785
small vessel stroke		rs2011082	T	G	T	G	0.110775	0.0177	0.777514	0.7489	FALSE	FALSE	FALSE	D3ykL0	0.0284	0.5333	outcome	TRUE	reported	textfile	0.0211896	1.71507e-07	exposure	TRUE	reported	GCST90200146	textfile	6287	2	TRUE	NA	0.00432823	27.3212	24.2785
small vessel stroke		rs202371	A	G	A	G	-0.290143	-0.1515	0.98059	0.9816	FALSE	FALSE	FALSE	D3ykL0	0.1111	0.1727	outcome	TRUE	reported	textfile	0.0625997	3.57114e-06	exposure	TRUE	reported	GCST90200146	textfile	6287	2	TRUE	NA	0.0034053	21.4754	24.2785
small vessel stroke		rs2277088	C	T	C	T	-0.199314	0.0436	0.037532	0.0431	FALSE	FALSE	FALSE	D3ykL0	0.0638	0.4946	outcome	TRUE	reported	textfile	0.0447192	8.31135e-06	exposure	TRUE	reported	GCST90200146	textfile	6287	2	TRUE	NA	0.00314974	19.8586	24.2785
small vessel stroke		rs270607	G	A	G	A	-0.113978	0.0306	0.690844	0.6898	FALSE	FALSE	FALSE	D3ykL0	0.0251	0.223	outcome	TRUE	reported	textfile	0.018624	9.36184e-10	exposure	TRUE	reported	GCST90200146	textfile	6287	2	TRUE	NA	0.00592206	37.4419	24.2785
small vessel stroke		rs4444550	A	C	A	C	-0.0881116	-0.0056	0.349831	0.3357	FALSE	FALSE	FALSE	D3ykL0	0.0253	0.8254	outcome	TRUE	reported	textfile	0.0182884	1.45078e-06	exposure	TRUE	reported	GCST90200146	textfile	6287	2	TRUE	NA	0.0036785	23.2047	24.2785
small vessel stroke		rs57011651	T	A	T	A	-0.206742	0.0553	0.0480052	0.0579	FALSE	TRUE	FALSE	D3ykL0	0.0569	0.3308	outcome	TRUE	reported	textfile	0.0407965	4.02747e-07	exposure	TRUE	reported	GCST90200146	textfile	6287	2	TRUE	NA	0.00406816	25.6728	24.2785
small vessel stroke		rs58487503	A	G	A	G	0.118238	-0.0089	0.172798	0.1739	FALSE	FALSE	FALSE	D3ykL0	0.0299	0.7664	outcome	TRUE	reported	textfile	0.0226095	1.69902e-07	exposure	TRUE	reported	GCST90200146	textfile	6287	2	TRUE	NA	0.00433115	27.3397	24.2785
small vessel stroke		rs59682554	C	T	C	T	-0.256558	0.226	0.0229409	0.0265	FALSE	FALSE	FALSE	D3ykL0	0.0882	0.01041	outcome	TRUE	reported	textfile	0.0565955	5.80987e-06	exposure	TRUE	reported	GCST90200146	textfile	6287	2	TRUE	NA	0.00325797	20.5432	24.2785
small vessel stroke		rs6842797	A	T	A	T	0.0821786	-0.02	0.442769	0.4426	FALSE	TRUE	TRUE	D3ykL0	0.0243	0.4104	outcome	TRUE	reported	textfile	0.0173613	2.20747e-06	exposure	TRUE	reported	GCST90200146	textfile	6287	2	FALSE	NA	0.00355111	22.3983	24.2785
small vessel stroke		rs73148052	T	C	T	C	-0.301257	0.1732	0.0174363	0.0172	FALSE	FALSE	FALSE	D3ykL0	0.0969	0.07385	outcome	TRUE	reported	textfile	0.0654567	4.17679e-06	exposure	TRUE	reported	GCST90200146	textfile	6287	2	TRUE	NA	0.00335785	21.1752	24.2785
small vessel stroke		rs7603906	G	A	G	A	0.200037	-0.0019	0.0539936	0.0544	FALSE	FALSE	FALSE	D3ykL0	0.0525	0.9711	outcome	TRUE	reported	textfile	0.0384608	1.98157e-07	exposure	TRUE	reported	GCST90200146	textfile	6287	2	TRUE	NA	0.00428426	27.0424	24.2785
small vessel stroke		rs76723717	C	T	C	T	0.291135	0.0061	0.018247	0.0175	FALSE	FALSE	FALSE	D3ykL0	0.0989	0.9505	outcome	TRUE	reported	textfile	0.0641054	5.58534e-06	exposure	TRUE	reported	GCST90200146	textfile	6287	2	TRUE	NA	0.00326989	20.6187	24.2785
small vessel stroke		rs76999571	T	C	T	C	0.255352	-0.0212	0.0250562	0.0287	FALSE	FALSE	FALSE	D3ykL0	0.0833	0.7989	outcome	TRUE	reported	textfile	0.0547761	3.13544e-06	exposure	TRUE	reported	GCST90200146	textfile	6287	2	TRUE	NA	0.00344472	21.7249	24.2785
small vessel stroke		rs77044013	T	C	T	C	0.15641	-0.0565	0.0647218	0.0626	FALSE	FALSE	FALSE	D3ykL0	0.0547	0.3014	outcome	TRUE	reported	textfile	0.0347602	6.80507e-06	exposure	TRUE	reported	GCST90200146	textfile	6287	2	TRUE	NA	0.00321014	20.2407	24.2785
small vessel stroke		rs77066924	C	T	C	T	-0.184846	0.0504	0.0545079	0.0619	FALSE	FALSE	FALSE	D3ykL0	0.0598	0.3993	outcome	TRUE	reported	textfile	0.0387786	1.87263e-06	exposure	TRUE	reported	GCST90200146	textfile	6287	2	TRUE	NA	0.00360102	22.7142	24.2785
small vessel stroke		rs79335572	C	T	C	T	-0.31934	0.0875	0.0166534	0.0193	FALSE	FALSE	FALSE	D3ykL0	0.0962	0.3633	outcome	TRUE	reported	textfile	0.0675538	2.27638e-06	exposure	TRUE	reported	GCST90200146	textfile	6287	2	TRUE	NA	0.00354179	22.3393	24.2785
small vessel stroke		rs8080565	A	G	A	G	-0.165493	0.094	0.0675413	0.0633	FALSE	FALSE	FALSE	D3ykL0	0.054	0.08173	outcome	TRUE	reported	textfile	0.0346533	1.79092e-06	exposure	TRUE	reported	GCST90200146	textfile	6287	2	TRUE	NA	0.00361455	22.7998	24.2785
small vessel stroke	GCST90200256	rs112627509	T	C	T	C	0.312296	0.0038	0.0154799	0.0153	FALSE	FALSE	FALSE	QtgBnA	0.1111	0.973	outcome	TRUE	reported	textfile	0.0631885	7.72089e-07	exposure	TRUE	reported	GCST90200256	textfile	8099	2	TRUE	NA	0.00300689	24.4202	21.6214
small vessel stroke		rs115042309	G	A	G	A	0.247815	0.0168	0.0196904	0.0204	FALSE	FALSE	FALSE	QtgBnA	0.1014	0.8686	outcome	TRUE	reported	textfile	0.0560711	9.88587e-06	exposure	TRUE	reported	GCST90200256	textfile	8099	2	TRUE	NA	0.00240602	19.5285	21.6214
small vessel stroke		rs118109808	T	C	T	C	0.347499	-0.1954	0.0113665	0.0131	FALSE	FALSE	FALSE	QtgBnA	0.2049	0.3401	outcome	TRUE	reported	textfile	0.0728453	1.83883e-06	exposure	TRUE	reported	GCST90200256	textfile	8099	2	TRUE	NA	0.00280191	22.7508	21.6214
small vessel stroke		rs12985816	T	C	T	C	-0.141111	0.0548	0.065582	0.0752	FALSE	FALSE	FALSE	QtgBnA	0.0479	0.2528	outcome	TRUE	reported	textfile	0.0318043	9.1289e-06	exposure	TRUE	reported	GCST90200256	textfile	8099	2	TRUE	NA	0.00242474	19.6808	21.6214
small vessel stroke		rs139703087	T	C	T	C	0.108946	0.0327	0.120543	0.1165	FALSE	FALSE	FALSE	QtgBnA	0.0457	0.4746	outcome	TRUE	reported	textfile	0.0245365	8.98976e-06	exposure	TRUE	reported	GCST90200256	textfile	8099	2	TRUE	NA	0.00242834	19.7102	21.6214
small vessel stroke		rs140208076	A	G	A	G	0.291891	0.2146	0.0146072	0.0168	FALSE	FALSE	FALSE	QtgBnA	0.1144	0.06077	outcome	TRUE	reported	textfile	0.0656486	8.73785e-06	exposure	TRUE	reported	GCST90200256	textfile	8099	2	TRUE	NA	0.00243501	19.7644	21.6214
small vessel stroke		rs145196210	C	G	C	G	0.340882	0.159	0.0103303	0.0117	FALSE	TRUE	FALSE	QtgBnA	0.1947	0.4141	outcome	TRUE	reported	textfile	0.0769393	9.40012e-06	exposure	TRUE	reported	GCST90200256	textfile	8099	2	TRUE	NA	0.00241785	19.6248	21.6214
small vessel stroke		rs16965102	C	T	C	T	0.0741375	-0.0654	0.510237	0.5169	FALSE	FALSE	FALSE	QtgBnA	0.0238	0.005867	outcome	TRUE	reported	textfile	0.0157826	2.63464e-06	exposure	TRUE	reported	GCST90200256	textfile	8099	2	TRUE	NA	0.0027171	22.0603	21.6214
small vessel stroke		rs186840448	A	C	A	C	0.336012	0.1767	0.0115142	0.0217	FALSE	FALSE	FALSE	QtgBnA	0.107	0.09853	outcome	TRUE	reported	textfile	0.072296	3.35626e-06	exposure	TRUE	reported	GCST90200256	textfile	8099	2	TRUE	NA	0.00266007	21.596	21.6214
small vessel stroke		rs192747010	C	T	C	T	0.18605	-0.0002	0.0416615	0.0453	FALSE	FALSE	FALSE	QtgBnA	0.0628	0.9979	outcome	TRUE	reported	textfile	0.0392704	2.16176e-06	exposure	TRUE	reported	GCST90200256	textfile	8099	2	TRUE	NA	0.00276373	22.4399	21.6214
small vessel stroke		rs2731555	A	G	A	G	0.106912	0.0074	0.176118	0.1815	FALSE	FALSE	FALSE	QtgBnA	0.031	0.8104	outcome	TRUE	reported	textfile	0.0208649	2.99123e-07	exposure	TRUE	reported	GCST90200256	textfile	8099	2	TRUE	NA	0.00323134	26.249	21.6214
small vessel stroke		rs2826052	G	A	G	A	0.113017	0.0165	0.107673	0.1148	FALSE	FALSE	FALSE	QtgBnA	0.0367	0.6529	outcome	TRUE	reported	textfile	0.0254002	8.60816e-06	exposure	TRUE	reported	GCST90200256	textfile	8099	2	TRUE	NA	0.00243849	19.7927	21.6214
small vessel stroke		rs36108282	A	G	A	G	0.157123	0.0841	0.0598788	0.0623	FALSE	FALSE	FALSE	QtgBnA	0.0495	0.08936	outcome	TRUE	reported	textfile	0.033043	1.98347e-06	exposure	TRUE	reported	GCST90200256	textfile	8099	2	TRUE	NA	0.00278406	22.6055	21.6214
small vessel stroke		rs4145131	T	C	T	C	0.111311	0.0078	0.128015	0.1268	FALSE	FALSE	FALSE	QtgBnA	0.0349	0.8229	outcome	TRUE	reported	textfile	0.0235484	2.27951e-06	exposure	TRUE	reported	GCST90200256	textfile	8099	2	TRUE	NA	0.00275122	22.3381	21.6214
small vessel stroke		rs4697066	A	G	A	G	0.0740005	0.0159	0.363817	0.3661	FALSE	FALSE	FALSE	QtgBnA	0.0239	0.5067	outcome	TRUE	reported	textfile	0.0165093	7.38261e-06	exposure	TRUE	reported	GCST90200256	textfile	8099	2	TRUE	NA	0.0024746	20.0865	21.6214
small vessel stroke		rs56040770	A	G	A	G	0.0781429	-0.0047	0.31688	0.309	FALSE	FALSE	FALSE	QtgBnA	0.0249	0.851	outcome	TRUE	reported	textfile	0.0168139	3.35963e-06	exposure	TRUE	reported	GCST90200256	textfile	8099	2	TRUE	NA	0.00265983	21.5941	21.6214
small vessel stroke		rs5768012	A	G	A	G	-0.0873863	-0.016	0.221319	0.2305	FALSE	FALSE	FALSE	QtgBnA	0.0283	0.5712	outcome	TRUE	reported	textfile	0.0192083	5.37977e-06	exposure	TRUE	reported	GCST90200256	textfile	8099	2	TRUE	NA	0.002549	20.692	21.6214
small vessel stroke		rs59141993	T	A	T	A	0.76175	0.2219	0.00236967	0.0259	FALSE	TRUE	FALSE	QtgBnA	0.1217	0.06819	outcome	TRUE	reported	textfile	0.157787	1.38114e-06	exposure	TRUE	reported	GCST90200256	textfile	8099	2	TRUE	NA	0.00286948	23.301	21.6214
small vessel stroke		rs6039897	C	T	C	T	0.0860598	0.0095	0.285652	0.2917	FALSE	FALSE	FALSE	QtgBnA	0.026	0.7158	outcome	TRUE	reported	textfile	0.0174402	8.03293e-07	exposure	TRUE	reported	GCST90200256	textfile	8099	2	TRUE	NA	0.00299752	24.3439	21.6214
small vessel stroke		rs6067977	C	T	C	T	-0.0932304	-0.1088	0.815753	0.8094	FALSE	FALSE	FALSE	QtgBnA	0.0291	0.0001884	outcome	TRUE	reported	textfile	0.0202609	4.19472e-06	exposure	TRUE	reported	GCST90200256	textfile	8099	2	TRUE	NA	0.00260755	21.1685	21.6214
small vessel stroke		rs61913648	T	A	T	A	-0.0837766	0.0209	0.27335	0.2808	FALSE	TRUE	FALSE	QtgBnA	0.0262	0.4256	outcome	TRUE	reported	textfile	0.0178764	2.77995e-06	exposure	TRUE	reported	GCST90200256	textfile	8099	2	TRUE	NA	0.00270444	21.9573	21.6214
small vessel stroke		rs72744964	T	C	T	C	0.209738	0.1995	0.0296008	0.0317	FALSE	FALSE	FALSE	QtgBnA	0.0777	0.01025	outcome	TRUE	reported	textfile	0.0460998	5.37327e-06	exposure	TRUE	reported	GCST90200256	textfile	8099	2	TRUE	NA	0.00254927	20.6942	21.6214
small vessel stroke		rs73151168	T	C	T	C	0.128949	-0.0091	0.0813223	0.0861	FALSE	FALSE	FALSE	QtgBnA	0.0552	0.8683	outcome	TRUE	reported	textfile	0.0289483	8.4103e-06	exposure	TRUE	reported	GCST90200256	textfile	8099	2	TRUE	NA	0.00244397	19.8373	21.6214
small vessel stroke		rs74592396	T	C	T	C	0.220189	0.0457	0.0311026	0.0391	FALSE	FALSE	FALSE	QtgBnA	0.0672	0.4969	outcome	TRUE	reported	textfile	0.0451715	1.09084e-06	exposure	TRUE	reported	GCST90200256	textfile	8099	2	TRUE	NA	0.00292522	23.755	21.6214
small vessel stroke		rs75200236	C	T	C	T	0.15161	0.0104	0.0721778	0.0679	FALSE	FALSE	FALSE	QtgBnA	0.0502	0.8352	outcome	TRUE	reported	textfile	0.0305059	6.70046e-07	exposure	TRUE	reported	GCST90200256	textfile	8099	2	TRUE	NA	0.00304042	24.6934	21.6214
small vessel stroke		rs76805761	G	A	G	A	0.357229	0.1983	0.0105309	0.016	FALSE	FALSE	FALSE	QtgBnA	0.1134	0.08051	outcome	TRUE	reported	textfile	0.0774202	3.94696e-06	exposure	TRUE	reported	GCST90200256	textfile	8099	2	TRUE	NA	0.00262188	21.2852	21.6214
small vessel stroke		rs78459940	G	A	G	A	0.207581	-0.0138	0.0314829	0.0416	FALSE	FALSE	FALSE	QtgBnA	0.0771	0.8581	outcome	TRUE	reported	textfile	0.0462751	7.26381e-06	exposure	TRUE	reported	GCST90200256	textfile	8099	2	TRUE	NA	0.0024784	20.1175	21.6214
small vessel stroke		rs79529318	A	C	A	C	0.16701	0.0564	0.0476704	0.0632	FALSE	FALSE	FALSE	QtgBnA	0.0542	0.298	outcome	TRUE	reported	textfile	0.037712	9.48615e-06	exposure	TRUE	reported	GCST90200256	textfile	8099	2	TRUE	NA	0.00241571	19.6073	21.6214
small vessel stroke		rs79781690	A	G	A	G	-0.115844	-0.0075	0.112641	0.1311	FALSE	FALSE	FALSE	QtgBnA	0.0363	0.8368	outcome	TRUE	reported	textfile	0.0247775	2.93435e-06	exposure	TRUE	reported	GCST90200256	textfile	8099	2	TRUE	NA	0.00269172	21.8537	21.6214
small vessel stroke		rs9498294	T	C	T	C	0.0819904	0.0552	0.294051	0.2955	FALSE	FALSE	FALSE	QtgBnA	0.0267	0.03867	outcome	TRUE	reported	textfile	0.0178497	4.36151e-06	exposure	TRUE	reported	GCST90200256	textfile	8099	2	TRUE	NA	0.00259838	21.0939	21.6214
small vessel stroke	GCST90200311	rs12135418	T	C	T	C	0.24305	0.1953	0.020202	0.0237	FALSE	FALSE	FALSE	7bkgE9	0.0873	0.02525	outcome	TRUE	reported	textfile	0.0520483	3.0163e-06	exposure	TRUE	reported	GCST90200311	textfile	8154	2	TRUE	NA	0.00266715	21.8008	40.3093
small vessel stroke		rs12585597	T	G	T	G	0.101993	-0.0512	0.117166	0.1125	FALSE	FALSE	FALSE	7bkgE9	0.0427	0.2314	outcome	TRUE	reported	textfile	0.0226226	6.5303e-06	exposure	TRUE	reported	GCST90200311	textfile	8154	2	TRUE	NA	0.00248659	20.3212	40.3093
small vessel stroke		rs140802732	T	C	T	C	0.210346	-0.0634	0.0262574	0.0269	FALSE	FALSE	FALSE	7bkgE9	0.0879	0.4707	outcome	TRUE	reported	textfile	0.0458356	4.45068e-06	exposure	TRUE	reported	GCST90200311	textfile	8154	2	TRUE	NA	0.00257615	21.055	40.3093
small vessel stroke		rs142716197	C	T	C	T	0.333089	0.1617	0.0110511	0.0221	FALSE	FALSE	FALSE	7bkgE9	0.1029	0.116	outcome	TRUE	reported	textfile	0.0698598	1.86098e-06	exposure	TRUE	reported	GCST90200311	textfile	8154	2	TRUE	NA	0.00278026	22.7279	40.3093
small vessel stroke		rs147533821	T	C	T	C	-0.188151	0.0128	0.0312655	0.0348	FALSE	FALSE	FALSE	7bkgE9	0.0772	0.8685	outcome	TRUE	reported	textfile	0.042396	9.08279e-06	exposure	TRUE	reported	GCST90200311	textfile	8154	2	TRUE	NA	0.0024096	19.6905	40.3093
small vessel stroke		rs148381953	G	A	G	A	0.335013	0.1065	0.0186072	0.0183	FALSE	FALSE	FALSE	7bkgE9	0.1068	0.3186	outcome	TRUE	reported	textfile	0.0541511	6.14658e-10	exposure	TRUE	reported	GCST90200311	textfile	8154	2	TRUE	NA	0.00467202	38.265	40.3093
small vessel stroke		rs1830321	T	C	T	C	0.0667911	0.0047	0.382241	0.3893	FALSE	FALSE	FALSE	7bkgE9	0.0235	0.8424	outcome	TRUE	reported	textfile	0.014986	8.3153e-06	exposure	TRUE	reported	GCST90200311	textfile	8154	2	TRUE	NA	0.00243018	19.8591	40.3093
small vessel stroke		rs1874015	C	T	C	T	0.0747244	-0.003	0.683007	0.6988	FALSE	FALSE	FALSE	7bkgE9	0.03	0.9196	outcome	TRUE	reported	textfile	0.0165716	6.5081e-06	exposure	TRUE	reported	GCST90200311	textfile	8154	2	TRUE	NA	0.00248739	20.3278	40.3093
small vessel stroke		rs2013353	A	G	A	G	-0.074149	-0.0583	0.582746	0.5873	FALSE	FALSE	FALSE	7bkgE9	0.0242	0.01622	outcome	TRUE	reported	textfile	0.0156441	2.13989e-06	exposure	TRUE	reported	GCST90200311	textfile	8154	2	TRUE	NA	0.00274754	22.4596	40.3093
small vessel stroke		rs4616704	A	G	A	G	0.0816528	0.0293	0.193461	0.1956	FALSE	FALSE	FALSE	7bkgE9	0.0294	0.3193	outcome	TRUE	reported	textfile	0.0184815	9.95849e-06	exposure	TRUE	reported	GCST90200311	textfile	8154	2	TRUE	NA	0.00238813	19.5147	40.3093
small vessel stroke		rs4921913	T	C	T	C	-0.318795	-0.0485	0.773189	0.7799	FALSE	FALSE	FALSE	7bkgE9	0.0276	0.07876	outcome	TRUE	reported	textfile	0.0171256	2.42452e-77	exposure	TRUE	reported	GCST90200311	textfile	8154	2	TRUE	NA	0.0407648	346.437	40.3093
small vessel stroke		rs6461306	C	G	C	G	0.0997679	0.0627	0.862381	0.8511	FALSE	TRUE	FALSE	7bkgE9	0.0332	0.05906	outcome	TRUE	reported	textfile	0.0211171	2.30663e-06	exposure	TRUE	reported	GCST90200311	textfile	8154	2	TRUE	NA	0.00272995	22.3155	40.3093
small vessel stroke		rs6885803	C	G	C	G	0.116741	-0.0231	0.0928861	0.1055	FALSE	TRUE	FALSE	7bkgE9	0.0382	0.5448	outcome	TRUE	reported	textfile	0.0255894	5.06516e-06	exposure	TRUE	reported	GCST90200311	textfile	8154	2	TRUE	NA	0.00254594	20.8075	40.3093
small vessel stroke		rs7212438	T	C	T	C	-0.138928	-0.0615	0.0585381	0.0581	FALSE	FALSE	FALSE	7bkgE9	0.0541	0.2556	outcome	TRUE	reported	textfile	0.0307445	6.21942e-06	exposure	TRUE	reported	GCST90200311	textfile	8154	2	TRUE	NA	0.00249797	20.4145	40.3093
small vessel stroke		rs72926646	A	C	A	C	0.133041	0.053	0.0704764	0.0816	FALSE	FALSE	FALSE	7bkgE9	0.044	0.228	outcome	TRUE	reported	textfile	0.0286173	3.3358e-06	exposure	TRUE	reported	GCST90200311	textfile	8154	2	TRUE	NA	0.00264359	21.6076	40.3093
small vessel stroke		rs7430798	T	C	T	C	-0.0789235	-0.0308	0.741836	0.7293	FALSE	FALSE	FALSE	7bkgE9	0.0257	0.2317	outcome	TRUE	reported	textfile	0.0167407	2.42336e-06	exposure	TRUE	reported	GCST90200311	textfile	8154	2	TRUE	NA	0.00271839	22.2208	40.3093
small vessel stroke		rs7960031	A	G	A	G	-0.137707	-0.0814	0.0676174	0.0666	FALSE	FALSE	FALSE	7bkgE9	0.0497	0.1014	outcome	TRUE	reported	textfile	0.0292546	2.51135e-06	exposure	TRUE	reported	GCST90200311	textfile	8154	2	TRUE	NA	0.00271003	22.1522	40.3093
small vessel stroke		rs895703	G	A	G	A	0.0727212	0.045	0.384516	0.3773	FALSE	FALSE	FALSE	7bkgE9	0.0274	0.1005	outcome	TRUE	reported	textfile	0.0149705	1.18792e-06	exposure	TRUE	reported	GCST90200311	textfile	8154	2	TRUE	NA	0.00288552	23.5908	40.3093
small vessel stroke	GCST90200335	rs11122398	C	T	C	T	0.187764	0.0017	0.0327511	0.0285	FALSE	FALSE	FALSE	kSAL3k	0.0764	0.982	outcome	TRUE	reported	textfile	0.0416915	6.67947e-06	exposure	TRUE	reported	GCST90200335	textfile	8258	2	TRUE	NA	0.00245013	20.278	30.6259
small vessel stroke		rs113807400	C	T	C	T	0.137819	0.0571	0.0677914	0.0691	FALSE	FALSE	FALSE	kSAL3k	0.0483	0.2372	outcome	TRUE	reported	textfile	0.0299195	4.09878e-06	exposure	TRUE	reported	GCST90200335	textfile	8258	2	TRUE	NA	0.00256283	21.2131	30.6259
small vessel stroke		rs116987964	C	T	C	T	-0.274811	0.013	0.0157576	0.0193	FALSE	FALSE	FALSE	kSAL3k	0.1116	0.9075	outcome	TRUE	reported	textfile	0.0601574	4.91947e-06	exposure	TRUE	reported	GCST90200335	textfile	8258	2	TRUE	NA	0.00252069	20.8634	30.6259
small vessel stroke		rs117435952	A	G	A	G	-0.145987	0.1134	0.0557643	0.0532	FALSE	FALSE	FALSE	kSAL3k	0.0556	0.04151	outcome	TRUE	reported	textfile	0.0326708	7.87977e-06	exposure	TRUE	reported	GCST90200335	textfile	8258	2	TRUE	NA	0.00241204	19.962	30.6259
small vessel stroke		rs118118765	G	A	G	A	-0.309302	0.1071	0.0136861	0.0207	FALSE	FALSE	FALSE	kSAL3k	0.0992	0.2802	outcome	TRUE	reported	textfile	0.0647371	1.77202e-06	exposure	TRUE	reported	GCST90200335	textfile	8258	2	TRUE	NA	0.00275667	22.822	30.6259
small vessel stroke		rs11989411	A	G	A	G	0.0890854	-0.007	0.743304	0.7338	FALSE	FALSE	FALSE	kSAL3k	0.0259	0.7882	outcome	TRUE	reported	textfile	0.0176378	4.3991e-07	exposure	TRUE	reported	GCST90200335	textfile	8258	2	TRUE	NA	0.00307971	25.5046	30.6259
small vessel stroke		rs13419910	G	A	G	A	-0.0686822	0.0389	0.381293	0.3853	FALSE	FALSE	FALSE	kSAL3k	0.024	0.1055	outcome	TRUE	reported	textfile	0.0155052	9.44004e-06	exposure	TRUE	reported	GCST90200335	textfile	8258	2	TRUE	NA	0.00237044	19.6168	30.6259
small vessel stroke		rs141838588	C	T	C	T	-0.171504	0.033	0.072812	0.0731	FALSE	FALSE	FALSE	kSAL3k	0.0527	0.5311	outcome	TRUE	reported	textfile	0.02924	4.48059e-09	exposure	TRUE	reported	GCST90200335	textfile	8258	2	TRUE	NA	0.00414871	34.3945	30.6259
small vessel stroke		rs144528624	T	C	T	C	-0.259746	0.1186	0.0231175	0.0324	FALSE	FALSE	FALSE	kSAL3k	0.0979	0.226	outcome	TRUE	reported	textfile	0.0496281	1.66023e-07	exposure	TRUE	reported	GCST90200335	textfile	8258	2	TRUE	NA	0.0033062	27.3865	30.6259
small vessel stroke		rs1466448	A	C	A	C	0.229645	-0.0236	0.808513	0.8007	FALSE	FALSE	FALSE	kSAL3k	0.03	0.4326	outcome	TRUE	reported	textfile	0.0187653	1.95476e-34	exposure	TRUE	reported	GCST90200335	textfile	8258	2	TRUE	NA	0.0178124	149.726	30.6259
small vessel stroke		rs16846237	A	G	A	G	0.409081	0.1017	0.00697418	0.0137	FALSE	FALSE	FALSE	kSAL3k	0.1611	0.528	outcome	TRUE	reported	textfile	0.0907521	6.55424e-06	exposure	TRUE	reported	GCST90200335	textfile	8258	2	TRUE	NA	0.0024545	20.3142	30.6259
small vessel stroke		rs168622	G	T	G	T	-0.0925462	-0.0193	0.614615	0.6074	FALSE	FALSE	FALSE	kSAL3k	0.0238	0.4175	outcome	TRUE	reported	textfile	0.0154478	2.08694e-09	exposure	TRUE	reported	GCST90200335	textfile	8258	2	TRUE	NA	0.00432739	35.8822	30.6259
small vessel stroke		rs17101394	A	G	A	G	0.179217	-0.0627	0.164536	0.1572	FALSE	FALSE	FALSE	kSAL3k	0.0324	0.05315	outcome	TRUE	reported	textfile	0.020081	4.46916e-19	exposure	TRUE	reported	GCST90200335	textfile	8258	2	TRUE	NA	0.00955309	79.6311	30.6259
small vessel stroke		rs17114133	T	C	T	C	-0.241129	-0.0071	0.0233095	0.022	FALSE	FALSE	FALSE	kSAL3k	0.0945	0.9401	outcome	TRUE	reported	textfile	0.0496045	1.1678e-06	exposure	TRUE	reported	GCST90200335	textfile	8258	2	TRUE	NA	0.00285326	23.6239	30.6259
small vessel stroke		rs17123032	A	G	A	G	-0.185865	0.0193	0.0330303	0.032	FALSE	FALSE	FALSE	kSAL3k	0.0749	0.797	outcome	TRUE	reported	textfile	0.0417567	8.54114e-06	exposure	TRUE	reported	GCST90200335	textfile	8258	2	TRUE	NA	0.00239347	19.8079	30.6259
small vessel stroke		rs174604	G	C	G	C	-0.0957504	0.0167	0.366985	0.3653	FALSE	TRUE	FALSE	kSAL3k	0.0249	0.503	outcome	TRUE	reported	textfile	0.0156594	9.68259e-10	exposure	TRUE	reported	GCST90200335	textfile	8258	2	TRUE	NA	0.00450707	37.3788	30.6259
small vessel stroke		rs2297983	T	G	T	G	0.0660637	-0.0208	0.528223	0.5309	FALSE	FALSE	FALSE	kSAL3k	0.0228	0.3604	outcome	TRUE	reported	textfile	0.0148994	9.25082e-06	exposure	TRUE	reported	GCST90200335	textfile	8258	2	TRUE	NA	0.00237509	19.6555	30.6259
small vessel stroke		rs2794324	C	G	C	G	-0.234416	-0.0055	0.0221729	0.0258	FALSE	TRUE	FALSE	kSAL3k	0.0905	0.9512	outcome	TRUE	reported	textfile	0.0508477	4.02358e-06	exposure	TRUE	reported	GCST90200335	textfile	8258	2	TRUE	NA	0.00256709	21.2484	30.6259
small vessel stroke		rs35193317	T	C	T	C	0.0701878	-0.0257	0.494559	0.4982	FALSE	FALSE	FALSE	kSAL3k	0.0235	0.2742	outcome	TRUE	reported	textfile	0.0152278	4.04231e-06	exposure	TRUE	reported	GCST90200335	textfile	8258	2	TRUE	NA	0.00256601	21.2395	30.6259
small vessel stroke		rs3895559	A	G	A	G	0.0722405	0.0002	0.463673	0.4634	FALSE	FALSE	FALSE	kSAL3k	0.0228	0.9942	outcome	TRUE	reported	textfile	0.0152686	2.23061e-06	exposure	TRUE	reported	GCST90200335	textfile	8258	2	TRUE	NA	0.00270341	22.3799	30.6259
small vessel stroke		rs445925	A	G	A	G	-0.145839	-0.0365	0.107394	0.103	FALSE	FALSE	FALSE	kSAL3k	0.0413	0.3778	outcome	TRUE	reported	textfile	0.024203	1.68425e-09	exposure	TRUE	reported	GCST90200335	textfile	8258	2	TRUE	NA	0.00437753	36.2998	30.6259
small vessel stroke		rs4787181	G	C	G	C	-0.111289	0.0247	0.0996828	0.1045	FALSE	TRUE	FALSE	kSAL3k	0.0416	0.5531	outcome	TRUE	reported	textfile	0.0251118	9.34868e-06	exposure	TRUE	reported	GCST90200335	textfile	8258	2	TRUE	NA	0.0023727	19.6356	30.6259
small vessel stroke		rs55730499	T	C	T	C	0.156587	-0.0699	0.0729723	0.0715	FALSE	FALSE	FALSE	kSAL3k	0.0497	0.1592	outcome	TRUE	reported	textfile	0.0289615	6.41817e-08	exposure	TRUE	reported	GCST90200335	textfile	8258	2	TRUE	NA	0.00352744	29.2256	30.6259
small vessel stroke		rs7135337	C	A	C	A	0.0802709	-0.0321	0.588881	0.579	FALSE	FALSE	FALSE	kSAL3k	0.0231	0.1662	outcome	TRUE	reported	textfile	0.0152537	1.42194e-07	exposure	TRUE	reported	GCST90200335	textfile	8258	2	TRUE	NA	0.00334224	27.686	30.6259
small vessel stroke		rs7260306	T	G	T	G	-0.07122	0.0138	0.396453	0.4088	FALSE	FALSE	FALSE	kSAL3k	0.0231	0.5509	outcome	TRUE	reported	textfile	0.0156234	5.15109e-06	exposure	TRUE	reported	GCST90200335	textfile	8258	2	TRUE	NA	0.00251007	20.7753	30.6259
small vessel stroke		rs75431233	A	G	A	G	-0.232405	0.0143	0.0256364	0.0283	FALSE	FALSE	FALSE	kSAL3k	0.0797	0.8572	outcome	TRUE	reported	textfile	0.0476656	1.084e-06	exposure	TRUE	reported	GCST90200335	textfile	8258	2	TRUE	NA	0.0028705	23.7671	30.6259
small vessel stroke		rs76300790	T	A	T	A	0.097539	-0.1056	0.171001	0.1779	FALSE	TRUE	FALSE	kSAL3k	0.031	0.0006512	outcome	TRUE	reported	textfile	0.0198965	9.47063e-07	exposure	TRUE	reported	GCST90200335	textfile	8258	2	TRUE	NA	0.00290179	24.0269	30.6259
small vessel stroke		rs7871183	T	C	T	C	-0.317744	0.0673	0.0132727	0.0145	FALSE	FALSE	FALSE	kSAL3k	0.114	0.5551	outcome	TRUE	reported	textfile	0.0655795	1.26508e-06	exposure	TRUE	reported	GCST90200335	textfile	8258	2	TRUE	NA	0.00283472	23.47	30.6259
small vessel stroke		rs78831353	C	T	C	T	-0.248719	-0.0062	0.0205604	0.0276	FALSE	FALSE	FALSE	kSAL3k	0.0959	0.9484	outcome	TRUE	reported	textfile	0.0531992	2.93615e-06	exposure	TRUE	reported	GCST90200335	textfile	8258	2	TRUE	NA	0.00263988	21.8526	30.6259
small vessel stroke		rs9846165	C	T	C	T	-0.0927388	0.0029	0.737629	0.7301	FALSE	FALSE	FALSE	kSAL3k	0.0256	0.9095	outcome	TRUE	reported	textfile	0.017187	6.81895e-08	exposure	TRUE	reported	GCST90200335	textfile	8258	2	TRUE	NA	0.00351333	29.1084	30.6259
small vessel stroke	GCST90200385	rs11077609	C	T	C	T	0.0736092	0.0439	0.355556	0.3531	FALSE	FALSE	FALSE	YAh5tO	0.024	0.06789	outcome	TRUE	reported	textfile	0.0165249	8.4116e-06	exposure	TRUE	reported	GCST90200385	textfile	7982	2	TRUE	NA	0.00247969	19.8371	24.2525
small vessel stroke		rs11585688	T	C	T	C	0.320456	0.088	0.0136136	0.0139	FALSE	FALSE	FALSE	YAh5tO	0.1118	0.4313	outcome	TRUE	reported	textfile	0.0678785	2.34664e-06	exposure	TRUE	reported	GCST90200385	textfile	7982	2	TRUE	NA	0.00278452	22.2825	24.2525
small vessel stroke		rs11603942	T	C	T	C	0.0945391	0.0327	0.242382	0.2414	FALSE	FALSE	FALSE	YAh5tO	0.0275	0.2345	outcome	TRUE	reported	textfile	0.0182446	2.19813e-07	exposure	TRUE	reported	GCST90200385	textfile	7982	2	TRUE	NA	0.00335262	26.8439	24.2525
small vessel stroke		rs116966571	A	T	A	T	0.225253	-0.0248	0.0252969	0.0275	FALSE	TRUE	FALSE	YAh5tO	0.1072	0.8171	outcome	TRUE	reported	textfile	0.0505617	8.38863e-06	exposure	TRUE	reported	GCST90200385	textfile	7982	2	TRUE	NA	0.00248032	19.8422	24.2525
small vessel stroke		rs12900707	C	A	C	A	-0.0834082	0.0219	0.310091	0.3294	FALSE	FALSE	FALSE	YAh5tO	0.0253	0.3847	outcome	TRUE	reported	textfile	0.0176058	2.16317e-06	exposure	TRUE	reported	GCST90200385	textfile	7982	2	TRUE	NA	0.00280398	22.4387	24.2525
small vessel stroke		rs13077684	T	C	T	C	-0.301972	-0.1286	0.0136832	0.0169	FALSE	FALSE	FALSE	YAh5tO	0.1104	0.2442	outcome	TRUE	reported	textfile	0.0677391	8.27783e-06	exposure	TRUE	reported	GCST90200385	textfile	7982	2	TRUE	NA	0.00248349	19.8676	24.2525
small vessel stroke		rs1354034	C	T	C	T	0.136084	0.0289	0.61037	0.6041	FALSE	FALSE	FALSE	YAh5tO	0.0232	0.213	outcome	TRUE	reported	textfile	0.0161254	3.19864e-17	exposure	TRUE	reported	GCST90200385	textfile	7982	2	TRUE	NA	0.00884349	71.2007	24.2525
small vessel stroke		rs137205	A	G	A	G	-0.0772427	-0.0029	0.334294	0.3183	FALSE	FALSE	FALSE	YAh5tO	0.0251	0.9077	outcome	TRUE	reported	textfile	0.0169113	4.93528e-06	exposure	TRUE	reported	GCST90200385	textfile	7982	2	TRUE	NA	0.00260685	20.857	24.2525
small vessel stroke		rs138638162	G	A	G	A	-0.242078	0.006	0.0210201	0.0223	FALSE	FALSE	FALSE	YAh5tO	0.1629	0.9708	outcome	TRUE	reported	textfile	0.0541446	7.78707e-06	exposure	TRUE	reported	GCST90200385	textfile	7982	2	TRUE	NA	0.00249806	19.9844	24.2525
small vessel stroke		rs1503562	C	T	C	T	-0.0718402	0.0017	0.555219	0.5496	FALSE	FALSE	FALSE	YAh5tO	0.0234	0.9433	outcome	TRUE	reported	textfile	0.015813	5.54337e-06	exposure	TRUE	reported	GCST90200385	textfile	7982	2	TRUE	NA	0.00257913	20.6347	24.2525
small vessel stroke		rs17309370	G	A	G	A	0.122693	0.0122	0.0919714	0.087	FALSE	FALSE	FALSE	YAh5tO	0.0428	0.7765	outcome	TRUE	reported	textfile	0.0275207	8.26438e-06	exposure	TRUE	reported	GCST90200385	textfile	7982	2	TRUE	NA	0.00248387	19.8706	24.2525
small vessel stroke		rs2503704	C	T	C	T	-0.0752872	-0.0264	0.67637	0.666	FALSE	FALSE	FALSE	YAh5tO	0.0256	0.3017	outcome	TRUE	reported	textfile	0.0166799	6.37182e-06	exposure	TRUE	reported	GCST90200385	textfile	7982	2	TRUE	NA	0.00254587	20.3679	24.2525
small vessel stroke		rs34796754	A	G	A	G	0.0917358	0.0395	0.342391	0.3522	FALSE	FALSE	FALSE	YAh5tO	0.0244	0.106	outcome	TRUE	reported	textfile	0.0169056	5.75143e-08	exposure	TRUE	reported	GCST90200385	textfile	7982	2	TRUE	NA	0.00367541	29.438	24.2525
small vessel stroke		rs6102059	T	C	T	C	0.0791278	0.0635	0.316309	0.2961	FALSE	FALSE	FALSE	YAh5tO	0.0258	0.01382	outcome	TRUE	reported	textfile	0.0167684	2.37184e-06	exposure	TRUE	reported	GCST90200385	textfile	7982	2	TRUE	NA	0.00278198	22.2621	24.2525
small vessel stroke		rs7202565	C	G	C	G	-0.0737423	-0.051	0.547228	0.5533	FALSE	TRUE	TRUE	YAh5tO	0.025	0.04113	outcome	TRUE	reported	textfile	0.0161788	5.16561e-06	exposure	TRUE	reported	GCST90200385	textfile	7982	2	FALSE	NA	0.00259597	20.7698	24.2525
small vessel stroke		rs72625853	T	C	T	C	-0.116888	-0.0217	0.103876	0.115	FALSE	FALSE	FALSE	YAh5tO	0.0378	0.5658	outcome	TRUE	reported	textfile	0.0259354	6.57875e-06	exposure	TRUE	reported	GCST90200385	textfile	7982	2	TRUE	NA	0.00253827	20.307	24.2525
small vessel stroke		rs72770342	A	G	A	G	-0.198001	0.0712	0.0330831	0.0367	FALSE	FALSE	FALSE	YAh5tO	0.0822	0.3863	outcome	TRUE	reported	textfile	0.0440729	7.03635e-06	exposure	TRUE	reported	GCST90200385	textfile	7982	2	TRUE	NA	0.00252222	20.1782	24.2525
small vessel stroke		rs918511	A	G	A	G	-0.0740678	-0.0555	0.343189	0.3517	FALSE	FALSE	FALSE	YAh5tO	0.0242	0.0219	outcome	TRUE	reported	textfile	0.0167439	9.70799e-06	exposure	TRUE	reported	GCST90200385	textfile	7982	2	TRUE	NA	0.00244552	19.5631	24.2525
small vessel stroke	GCST90200507	rs114848508	A	T	A	T	0.181465	0.0574	0.0368806	0.0355	FALSE	TRUE	FALSE	iZKfSp	0.0674	0.3946	outcome	TRUE	reported	textfile	0.0409255	9.24831e-06	exposure	TRUE	reported	GCST90200507	textfile	7957	2	TRUE	NA	0.00246477	19.6557	39.7713
small vessel stroke		rs116712338	A	G	A	G	-0.287283	-0.1698	0.0162955	0.0148	FALSE	FALSE	FALSE	iZKfSp	0.1258	0.1771	outcome	TRUE	reported	textfile	0.0608133	2.3123e-06	exposure	TRUE	reported	GCST90200507	textfile	7957	2	TRUE	NA	0.00279677	22.3107	39.7713
small vessel stroke		rs11723917	T	G	T	G	0.217949	-0.011	0.0269318	0.0219	FALSE	FALSE	FALSE	iZKfSp	0.0953	0.9082	outcome	TRUE	reported	textfile	0.0468848	3.34176e-06	exposure	TRUE	reported	GCST90200507	textfile	7957	2	TRUE	NA	0.00270843	21.6041	39.7713
small vessel stroke		rs117481713	T	C	T	C	0.230416	0.0615	0.0232134	0.0266	FALSE	FALSE	FALSE	iZKfSp	0.1131	0.5864	outcome	TRUE	reported	textfile	0.0508103	5.76533e-06	exposure	TRUE	reported	GCST90200507	textfile	7957	2	TRUE	NA	0.00257781	20.5595	39.7713
small vessel stroke		rs13095942	C	T	C	T	0.136717	0.0523	0.073781	0.073	FALSE	FALSE	FALSE	iZKfSp	0.0477	0.2732	outcome	TRUE	reported	textfile	0.0297509	4.31907e-06	exposure	TRUE	reported	GCST90200507	textfile	7957	2	TRUE	NA	0.00264694	21.1123	39.7713
small vessel stroke		rs181305232	T	C	T	C	-0.256335	-0.113	0.0185419	0.0223	FALSE	FALSE	FALSE	iZKfSp	0.1301	0.3851	outcome	TRUE	reported	textfile	0.0566514	6.04591e-06	exposure	TRUE	reported	GCST90200507	textfile	7957	2	TRUE	NA	0.00256643	20.4685	39.7713
small vessel stroke		rs2762353	G	A	G	A	0.263314	0.073	0.561106	0.5418	FALSE	FALSE	FALSE	iZKfSp	0.0229	0.001404	outcome	TRUE	reported	textfile	0.0152468	7.90559e-67	exposure	TRUE	reported	GCST90200507	textfile	7957	2	TRUE	NA	0.0361293	298.182	39.7713
small vessel stroke		rs35186790	T	C	T	C	-0.110639	-0.0155	0.139401	0.132	FALSE	FALSE	FALSE	iZKfSp	0.0354	0.6613	outcome	TRUE	reported	textfile	0.0221351	5.78299e-07	exposure	TRUE	reported	GCST90200507	textfile	7957	2	TRUE	NA	0.00312999	24.9772	39.7713
small vessel stroke		rs35253810	C	T	C	T	0.0704858	0.0445	0.466998	0.4762	FALSE	FALSE	FALSE	iZKfSp	0.0231	0.05408	outcome	TRUE	reported	textfile	0.0155134	5.532e-06	exposure	TRUE	reported	GCST90200507	textfile	7957	2	TRUE	NA	0.0025877	20.6386	39.7713
small vessel stroke		rs3799367	C	A	C	A	0.098435	-0.0123	0.342443	0.3403	FALSE	FALSE	FALSE	iZKfSp	0.0239	0.6057	outcome	TRUE	reported	textfile	0.0161428	1.07572e-09	exposure	TRUE	reported	GCST90200507	textfile	7957	2	TRUE	NA	0.00465122	37.1734	39.7713
small vessel stroke		rs55651630	G	A	G	A	0.0979894	0.0492	0.183561	0.1867	FALSE	FALSE	FALSE	iZKfSp	0.031	0.1133	outcome	TRUE	reported	textfile	0.0200213	9.8677e-07	exposure	TRUE	reported	GCST90200507	textfile	7957	2	TRUE	NA	0.00300137	23.9477	39.7713
small vessel stroke		rs55762828	A	G	A	G	0.218208	0.0025	0.0289036	0.0371	FALSE	FALSE	FALSE	iZKfSp	0.0859	0.9771	outcome	TRUE	reported	textfile	0.0460368	2.13876e-06	exposure	TRUE	reported	GCST90200507	textfile	7957	2	TRUE	NA	0.00281551	22.4606	39.7713
small vessel stroke		rs72838146	T	C	T	C	0.154316	0.0304	0.059771	0.0583	FALSE	FALSE	FALSE	iZKfSp	0.0501	0.5445	outcome	TRUE	reported	textfile	0.0324233	1.94156e-06	exposure	TRUE	reported	GCST90200507	textfile	7957	2	TRUE	NA	0.00283873	22.6464	39.7713
small vessel stroke		rs73310215	G	C	G	C	-0.352011	0.2305	0.009686	0.0182	FALSE	TRUE	FALSE	iZKfSp	0.1628	0.1569	outcome	TRUE	reported	textfile	0.0789129	8.16723e-06	exposure	TRUE	reported	GCST90200507	textfile	7957	2	TRUE	NA	0.00249449	19.8933	39.7713
small vessel stroke		rs79174723	C	T	C	T	-0.138414	0.046	0.0700102	0.0733	FALSE	FALSE	FALSE	iZKfSp	0.0454	0.3104	outcome	TRUE	reported	textfile	0.0303834	5.22421e-06	exposure	TRUE	reported	GCST90200507	textfile	7957	2	TRUE	NA	0.0026014	20.7481	39.7713
small vessel stroke		rs9323508	G	A	G	A	0.0691376	-0.0044	0.519018	0.517	FALSE	FALSE	FALSE	iZKfSp	0.0226	0.8442	outcome	TRUE	reported	textfile	0.0154724	7.87941e-06	exposure	TRUE	reported	GCST90200507	textfile	7957	2	TRUE	NA	0.00250308	19.962	39.7713
small vessel stroke	GCST90200527	rs111561314	A	G	A	G	0.17601	0.0715	0.0421117	0.0439	FALSE	FALSE	FALSE	yYZ2p9	0.0741	0.3345	outcome	TRUE	reported	textfile	0.0376173	2.88333e-06	exposure	TRUE	reported	GCST90200527	textfile	8252	2	TRUE	NA	0.002646	21.8874	37.6218
small vessel stroke		rs112526395	C	G	C	G	-0.0770658	-0.044	0.287849	0.2826	FALSE	TRUE	FALSE	yYZ2p9	0.0266	0.09739	outcome	TRUE	reported	textfile	0.0167396	4.14875e-06	exposure	TRUE	reported	GCST90200527	textfile	8252	2	TRUE	NA	0.00256189	21.1899	37.6218
small vessel stroke		rs115817702	T	C	T	C	-0.176727	-0.0494	0.0381721	0.038	FALSE	FALSE	FALSE	yYZ2p9	0.0858	0.5648	outcome	TRUE	reported	textfile	0.0393013	6.90038e-06	exposure	TRUE	reported	GCST90200527	textfile	8252	2	TRUE	NA	0.00244439	20.2156	37.6218
small vessel stroke		rs1183200	C	G	C	G	0.300222	0.0859	0.555192	0.5388	FALSE	TRUE	TRUE	yYZ2p9	0.0235	0.0002554	outcome	TRUE	reported	textfile	0.0148146	2.60776e-91	exposure	TRUE	reported	GCST90200527	textfile	8252	2	FALSE	NA	0.0474081	410.582	37.6218
small vessel stroke		rs11857516	A	G	A	G	-0.0809501	0.0031	0.225137	0.2232	FALSE	FALSE	FALSE	yYZ2p9	0.0272	0.9093	outcome	TRUE	reported	textfile	0.0181894	8.57098e-06	exposure	TRUE	reported	GCST90200527	textfile	8252	2	TRUE	NA	0.00239441	19.8013	37.6218
small vessel stroke		rs12142897	G	A	G	A	0.178071	0.0813	0.0474572	0.0439	FALSE	FALSE	FALSE	yYZ2p9	0.0706	0.2495	outcome	TRUE	reported	textfile	0.0354821	5.20444e-07	exposure	TRUE	reported	GCST90200527	textfile	8252	2	TRUE	NA	0.00304288	25.1804	37.6218
small vessel stroke		rs1380686	T	G	T	G	0.072619	-0.0064	0.323526	0.3216	FALSE	FALSE	FALSE	yYZ2p9	0.0251	0.7985	outcome	TRUE	reported	textfile	0.0162154	7.52044e-06	exposure	TRUE	reported	GCST90200527	textfile	8252	2	TRUE	NA	0.00242455	20.0512	37.6218
small vessel stroke		rs142209460	C	T	C	T	0.192265	0.1636	0.0319254	0.0407	FALSE	FALSE	FALSE	yYZ2p9	0.0841	0.05177	outcome	TRUE	reported	textfile	0.0434947	9.85045e-06	exposure	TRUE	reported	GCST90200527	textfile	8252	2	TRUE	NA	0.00236233	19.5354	37.6218
small vessel stroke		rs147320068	C	A	C	A	0.204536	0.1426	0.0304343	0.0326	FALSE	FALSE	FALSE	yYZ2p9	0.0744	0.05518	outcome	TRUE	reported	textfile	0.044275	3.84338e-06	exposure	TRUE	reported	GCST90200527	textfile	8252	2	TRUE	NA	0.00257954	21.3362	37.6218
small vessel stroke		rs17730281	A	G	A	G	-0.0916926	-0.011	0.221825	0.2227	FALSE	FALSE	FALSE	yYZ2p9	0.0284	0.6997	outcome	TRUE	reported	textfile	0.0181507	4.37808e-07	exposure	TRUE	reported	GCST90200527	textfile	8252	2	TRUE	NA	0.00308306	25.5139	37.6218
small vessel stroke		rs349536	C	T	C	T	-0.0781317	-0.0003	0.285164	0.2745	FALSE	FALSE	FALSE	yYZ2p9	0.0267	0.9905	outcome	TRUE	reported	textfile	0.0167266	2.99598e-06	exposure	TRUE	reported	GCST90200527	textfile	8252	2	TRUE	NA	0.00263714	21.8139	37.6218
small vessel stroke		rs3799367	C	A	C	A	0.0937077	-0.0123	0.342403	0.3403	FALSE	FALSE	FALSE	yYZ2p9	0.0239	0.6057	outcome	TRUE	reported	textfile	0.0158627	3.47473e-09	exposure	TRUE	reported	GCST90200527	textfile	8252	2	TRUE	NA	0.00421119	34.8892	37.6218
small vessel stroke		rs41271743	G	A	G	A	0.245343	0.1368	0.0228017	0.0284	FALSE	FALSE	FALSE	yYZ2p9	0.083	0.09906	outcome	TRUE	reported	textfile	0.0504593	1.16089e-06	exposure	TRUE	reported	GCST90200527	textfile	8252	2	TRUE	NA	0.00285669	23.6352	37.6218
small vessel stroke		rs4149056	C	T	C	T	0.106268	0.005	0.15567	0.1559	FALSE	FALSE	FALSE	yYZ2p9	0.0326	0.8786	outcome	TRUE	reported	textfile	0.0206401	2.62445e-07	exposure	TRUE	reported	GCST90200527	textfile	8252	2	TRUE	NA	0.00320206	26.5018	37.6218
small vessel stroke		rs4480206	C	G	C	G	0.19995	0.066	0.029983	0.0324	FALSE	TRUE	FALSE	yYZ2p9	0.0688	0.3375	outcome	TRUE	reported	textfile	0.0441039	5.79821e-06	exposure	TRUE	reported	GCST90200527	textfile	8252	2	TRUE	NA	0.00248456	20.5487	37.6218
small vessel stroke		rs55793561	A	G	A	G	0.131615	-0.014	0.0734727	0.0788	FALSE	FALSE	FALSE	yYZ2p9	0.0586	0.8106	outcome	TRUE	reported	textfile	0.0292063	6.59395e-06	exposure	TRUE	reported	GCST90200527	textfile	8252	2	TRUE	NA	0.00245488	20.3026	37.6218
small vessel stroke		rs61701091	G	A	G	A	0.0858037	-0.0435	0.187454	0.1446	FALSE	FALSE	FALSE	yYZ2p9	0.0554	0.4328	outcome	TRUE	reported	textfile	0.0193591	9.32659e-06	exposure	TRUE	reported	GCST90200527	textfile	8252	2	TRUE	NA	0.00237492	19.6398	37.6218
small vessel stroke		rs62015470	C	G	C	G	0.0790751	0.0108	0.398996	0.3986	FALSE	TRUE	FALSE	yYZ2p9	0.0257	0.6741	outcome	TRUE	reported	textfile	0.0156708	4.51134e-07	exposure	TRUE	reported	GCST90200527	textfile	8252	2	TRUE	NA	0.0030761	25.4561	37.6218
small vessel stroke		rs62231654	T	C	T	C	0.214916	0.1511	0.0300898	0.031	FALSE	FALSE	FALSE	yYZ2p9	0.078	0.05277	outcome	TRUE	reported	textfile	0.043832	9.43003e-07	exposure	TRUE	reported	GCST90200527	textfile	8252	2	TRUE	NA	0.00290491	24.0353	37.6218
small vessel stroke		rs6578859	C	A	C	A	0.114231	0.0197	0.0996117	0.1083	FALSE	FALSE	FALSE	yYZ2p9	0.0376	0.5997	outcome	TRUE	reported	textfile	0.0250514	5.1193e-06	exposure	TRUE	reported	GCST90200527	textfile	8252	2	TRUE	NA	0.00251334	20.7873	37.6218
small vessel stroke		rs72654135	T	C	T	C	-0.198305	-0.0715	0.0308847	0.0313	FALSE	FALSE	FALSE	yYZ2p9	0.0816	0.3812	outcome	TRUE	reported	textfile	0.0440765	6.82423e-06	exposure	TRUE	reported	GCST90200527	textfile	8252	2	TRUE	NA	0.00244698	20.2371	37.6218
small vessel stroke		rs72746425	C	T	C	T	0.0799477	0.0197	0.236994	0.2428	FALSE	FALSE	FALSE	yYZ2p9	0.0266	0.4593	outcome	TRUE	reported	textfile	0.0176287	5.75816e-06	exposure	TRUE	reported	GCST90200527	textfile	8252	2	TRUE	NA	0.00248617	20.562	37.6218
small vessel stroke		rs74920018	T	A	T	A	0.14136	0.0335	0.0698758	0.0706	FALSE	TRUE	FALSE	yYZ2p9	0.0469	0.4753	outcome	TRUE	reported	textfile	0.0296896	1.92384e-06	exposure	TRUE	reported	GCST90200527	textfile	8252	2	TRUE	NA	0.00273964	22.6641	37.6218
small vessel stroke		rs76492754	T	A	T	A	0.266536	-0.0557	0.0180027	0.0219	FALSE	TRUE	FALSE	yYZ2p9	0.0939	0.553	outcome	TRUE	reported	textfile	0.0570209	2.94879e-06	exposure	TRUE	reported	GCST90200527	textfile	8252	2	TRUE	NA	0.0026408	21.8443	37.6218
small vessel stroke		rs78266345	A	G	A	G	0.208739	0.0491	0.0284415	0.035	FALSE	FALSE	FALSE	yYZ2p9	0.0976	0.6147	outcome	TRUE	reported	textfile	0.0451504	3.77871e-06	exposure	TRUE	reported	GCST90200527	textfile	8252	2	TRUE	NA	0.00258346	21.3687	37.6218
small vessel stroke		rs8014023	G	A	G	A	-0.0810751	-0.0001	0.46785	0.4665	FALSE	FALSE	FALSE	yYZ2p9	0.0238	0.9979	outcome	TRUE	reported	textfile	0.0151615	8.92043e-08	exposure	TRUE	reported	GCST90200527	textfile	8252	2	TRUE	NA	0.00345326	28.5881	37.6218
small vessel stroke	GCST90200616	rs111481046	C	T	C	T	-0.180557	0.1118	0.0383534	0.0429	FALSE	FALSE	FALSE	vcpUVK	0.0958	0.2432	outcome	TRUE	reported	textfile	0.0386191	2.93496e-06	exposure	TRUE	reported	GCST90200616	textfile	8176	2	TRUE	NA	0.00266639	21.8534	29.1397
small vessel stroke		rs112426891	A	C	A	C	0.277778	0.0555	0.0143984	0.0169	FALSE	FALSE	FALSE	vcpUVK	0.1295	0.6683	outcome	TRUE	reported	textfile	0.0610415	5.34816e-06	exposure	TRUE	reported	GCST90200616	textfile	8176	2	TRUE	NA	0.00252642	20.7033	29.1397
small vessel stroke		rs113729535	A	G	A	G	-0.193906	-0.0024	0.0307597	0.0456	FALSE	FALSE	FALSE	vcpUVK	0.0664	0.9715	outcome	TRUE	reported	textfile	0.0417775	3.46061e-06	exposure	TRUE	reported	GCST90200616	textfile	8176	2	TRUE	NA	0.00262793	21.5373	29.1397
small vessel stroke		rs11596884	G	A	G	A	-0.074629	0.0205	0.309573	0.3309	FALSE	FALSE	FALSE	vcpUVK	0.0252	0.4171	outcome	TRUE	reported	textfile	0.016141	3.77189e-06	exposure	TRUE	reported	GCST90200616	textfile	8176	2	TRUE	NA	0.00260783	21.3721	29.1397
small vessel stroke		rs116068903	T	C	T	C	-0.304889	0.2516	0.0172818	0.0146	FALSE	FALSE	FALSE	vcpUVK	0.1144	0.02786	outcome	TRUE	reported	textfile	0.0553394	3.59986e-08	exposure	TRUE	reported	GCST90200616	textfile	8176	2	TRUE	NA	0.00369883	30.3465	29.1397
small vessel stroke		rs117676716	T	C	T	C	-0.218681	0.2048	0.021875	0.0204	FALSE	FALSE	FALSE	vcpUVK	0.0851	0.01612	outcome	TRUE	reported	textfile	0.0489662	7.97078e-06	exposure	TRUE	reported	GCST90200616	textfile	8176	2	TRUE	NA	0.00243349	19.9399	29.1397
small vessel stroke		rs12496932	C	T	C	T	-0.121432	0.0361	0.079284	0.0748	FALSE	FALSE	FALSE	vcpUVK	0.0436	0.408	outcome	TRUE	reported	textfile	0.0266981	5.40669e-06	exposure	TRUE	reported	GCST90200616	textfile	8176	2	TRUE	NA	0.00252387	20.6823	29.1397
small vessel stroke		rs12633195	T	A	T	A	-0.0661118	-0.0134	0.517128	0.5109	FALSE	TRUE	TRUE	vcpUVK	0.023	0.5593	outcome	TRUE	reported	textfile	0.0148237	8.20045e-06	exposure	TRUE	reported	GCST90200616	textfile	8176	2	FALSE	NA	0.00242688	19.8856	29.1397
small vessel stroke		rs13650	G	A	G	A	0.0893145	-0.0113	0.315504	0.3091	FALSE	FALSE	FALSE	vcpUVK	0.0264	0.6694	outcome	TRUE	reported	textfile	0.0156886	1.2485e-08	exposure	TRUE	reported	GCST90200616	textfile	8176	2	TRUE	NA	0.00394836	32.4018	29.1397
small vessel stroke		rs139392998	A	G	A	G	0.327331	0.0285	0.0102366	0.0127	FALSE	FALSE	FALSE	vcpUVK	0.1214	0.8144	outcome	TRUE	reported	textfile	0.0715297	4.73606e-06	exposure	TRUE	reported	GCST90200616	textfile	8176	2	TRUE	NA	0.00255476	20.9361	29.1397
small vessel stroke		rs148317466	A	G	A	G	-0.221009	0.0832	0.0228308	0.0238	FALSE	FALSE	FALSE	vcpUVK	0.0942	0.3775	outcome	TRUE	reported	textfile	0.0483731	4.9044e-06	exposure	TRUE	reported	GCST90200616	textfile	8176	2	TRUE	NA	0.00254662	20.8692	29.1397
small vessel stroke		rs16973810	A	G	A	G	-0.111505	0.0421	0.114512	0.1192	FALSE	FALSE	FALSE	vcpUVK	0.0361	0.2429	outcome	TRUE	reported	textfile	0.0226866	8.87789e-07	exposure	TRUE	reported	GCST90200616	textfile	8176	2	TRUE	NA	0.00294597	24.1515	29.1397
small vessel stroke		rs17814449	T	C	T	C	-0.088352	0.0197	0.246129	0.241	FALSE	FALSE	FALSE	vcpUVK	0.0279	0.4812	outcome	TRUE	reported	textfile	0.016753	1.33631e-07	exposure	TRUE	reported	GCST90200616	textfile	8176	2	TRUE	NA	0.00339025	27.8062	29.1397
small vessel stroke		rs191374	G	A	G	A	-0.0772543	-0.0171	0.261696	0.2816	FALSE	FALSE	FALSE	vcpUVK	0.0274	0.5322	outcome	TRUE	reported	textfile	0.0168341	4.45027e-06	exposure	TRUE	reported	GCST90200616	textfile	8176	2	TRUE	NA	0.00256926	21.0552	29.1397
small vessel stroke		rs249534	A	G	A	G	0.356261	-0.1007	0.00900735	0.012	FALSE	FALSE	FALSE	vcpUVK	0.1538	0.5125	outcome	TRUE	reported	textfile	0.0766059	3.31018e-06	exposure	TRUE	reported	GCST90200616	textfile	8176	2	TRUE	NA	0.0026383	21.6225	29.1397
small vessel stroke		rs2928034	G	T	G	T	-0.0763748	-0.0133	0.778648	0.7758	FALSE	FALSE	FALSE	vcpUVK	0.0275	0.6284	outcome	TRUE	reported	textfile	0.0172849	9.93436e-06	exposure	TRUE	reported	GCST90200616	textfile	8176	2	TRUE	NA	0.00238226	19.5191	29.1397
small vessel stroke		rs34886476	T	C	T	C	-0.203897	-0.0386	0.0280871	0.0334	FALSE	FALSE	FALSE	vcpUVK	0.0753	0.6081	outcome	TRUE	reported	textfile	0.0438533	3.32716e-06	exposure	TRUE	reported	GCST90200616	textfile	8176	2	TRUE	NA	0.00263712	21.6128	29.1397
small vessel stroke		rs35903750	C	T	C	T	-0.0765371	0.0359	0.293112	0.278	FALSE	FALSE	FALSE	vcpUVK	0.026	0.1678	outcome	TRUE	reported	textfile	0.0161126	2.03282e-06	exposure	TRUE	reported	GCST90200616	textfile	8176	2	TRUE	NA	0.00275217	22.5583	29.1397
small vessel stroke		rs56207875	T	G	T	G	0.284883	0.0956	0.0142419	0.0174	FALSE	FALSE	FALSE	vcpUVK	0.0983	0.3307	outcome	TRUE	reported	textfile	0.0613064	3.36995e-06	exposure	TRUE	reported	GCST90200616	textfile	8176	2	TRUE	NA	0.00263412	21.5881	29.1397
small vessel stroke		rs60234513	C	T	C	T	-0.240861	0.0446	0.274545	0.2692	FALSE	FALSE	FALSE	vcpUVK	0.0257	0.08315	outcome	TRUE	reported	textfile	0.0162493	1.04275e-49	exposure	TRUE	reported	GCST90200616	textfile	8176	2	TRUE	NA	0.0261701	219.663	29.1397
small vessel stroke		rs61987045	T	A	T	A	0.0811256	0.0341	0.202249	0.2139	FALSE	TRUE	FALSE	vcpUVK	0.0285	0.2321	outcome	TRUE	reported	textfile	0.01792	5.97961e-06	exposure	TRUE	reported	GCST90200616	textfile	8176	2	TRUE	NA	0.00250041	20.4896	29.1397
small vessel stroke		rs628064	T	A	T	A	-0.0679237	0.0252	0.456683	0.4666	FALSE	TRUE	TRUE	vcpUVK	0.0226	0.2652	outcome	TRUE	reported	textfile	0.0145286	2.93694e-06	exposure	TRUE	reported	GCST90200616	textfile	8176	2	FALSE	NA	0.00266621	21.8519	29.1397
small vessel stroke		rs73169536	T	C	T	C	0.359	-0.1507	0.0082732	0.0152	FALSE	FALSE	FALSE	vcpUVK	0.1418	0.2879	outcome	TRUE	reported	textfile	0.0804853	8.17928e-06	exposure	TRUE	reported	GCST90200616	textfile	8176	2	TRUE	NA	0.0024275	19.8907	29.1397
small vessel stroke		rs74675471	A	G	A	G	-0.155156	0.0764	0.0457638	0.0521	FALSE	FALSE	FALSE	vcpUVK	0.0553	0.1672	outcome	TRUE	reported	textfile	0.0347846	8.17721e-06	exposure	TRUE	reported	GCST90200616	textfile	8176	2	TRUE	NA	0.00242754	19.891	29.1397
small vessel stroke		rs75312845	A	G	A	G	0.139164	-0.0403	0.058253	0.0612	FALSE	FALSE	FALSE	vcpUVK	0.0607	0.5074	outcome	TRUE	reported	textfile	0.0309495	6.90882e-06	exposure	TRUE	reported	GCST90200616	textfile	8176	2	TRUE	NA	0.00246679	20.2134	29.1397
small vessel stroke		rs7642809	G	C	G	C	-0.0677551	-0.0129	0.446292	0.4488	FALSE	TRUE	TRUE	vcpUVK	0.0239	0.588	outcome	TRUE	reported	textfile	0.014494	2.94399e-06	exposure	TRUE	reported	GCST90200616	textfile	8176	2	FALSE	NA	0.00266568	21.8475	29.1397
small vessel stroke		rs889846	G	A	G	A	0.0684192	-0.0098	0.376926	0.3806	FALSE	FALSE	FALSE	vcpUVK	0.025	0.6949	outcome	TRUE	reported	textfile	0.0151543	6.33693e-06	exposure	TRUE	reported	GCST90200616	textfile	8176	2	TRUE	NA	0.00248692	20.3788	29.1397
small vessel stroke		rs909530	T	C	T	C	-0.0928601	0.0427	0.247275	0.251	FALSE	FALSE	FALSE	vcpUVK	0.0259	0.09953	outcome	TRUE	reported	textfile	0.0167752	3.10229e-08	exposure	TRUE	reported	GCST90200616	textfile	8176	2	TRUE	NA	0.00373385	30.6349	29.1397
small vessel stroke		rs9310990	T	C	T	C	-0.0943389	-0.0138	0.86129	0.8638	FALSE	FALSE	FALSE	vcpUVK	0.0365	0.7062	outcome	TRUE	reported	textfile	0.0212262	8.81167e-06	exposure	TRUE	reported	GCST90200616	textfile	8176	2	TRUE	NA	0.00241017	19.7484	29.1397
small vessel stroke	GCST90200882	rs113430033	G	A	G	A	0.207759	0.0738	0.0305141	0.0374	FALSE	FALSE	FALSE	qOCHG0	0.0711	0.2994	outcome	TRUE	reported	textfile	0.043713	2.00628e-06	exposure	TRUE	reported	GCST90200882	textfile	8162	2	TRUE	NA	0.00275995	22.5835	31.7813
small vessel stroke		rs113511554	A	G	A	G	0.232846	0.1672	0.021637	0.0242	FALSE	FALSE	FALSE	qOCHG0	0.0946	0.07708	outcome	TRUE	reported	textfile	0.0525102	9.23691e-06	exposure	TRUE	reported	GCST90200882	textfile	8162	2	TRUE	NA	0.0024033	19.6582	31.7813
small vessel stroke		rs114726275	T	C	T	C	0.235009	0.1073	0.0270303	0.0287	FALSE	FALSE	FALSE	qOCHG0	0.0765	0.1607	outcome	TRUE	reported	textfile	0.0460521	3.34108e-07	exposure	TRUE	reported	GCST90200882	textfile	8162	2	TRUE	NA	0.00318046	26.0354	31.7813
small vessel stroke		rs115600225	A	C	A	C	-0.262689	0.1126	0.0169951	0.0171	FALSE	FALSE	FALSE	qOCHG0	0.1051	0.284	outcome	TRUE	reported	textfile	0.0583269	6.67659e-06	exposure	TRUE	reported	GCST90200882	textfile	8162	2	TRUE	NA	0.00247897	20.2787	31.7813
small vessel stroke		rs117937772	A	G	A	G	0.311004	0.0952	0.012454	0.0142	FALSE	FALSE	FALSE	qOCHG0	0.1054	0.3664	outcome	TRUE	reported	textfile	0.0680146	4.81694e-06	exposure	TRUE	reported	GCST90200882	textfile	8162	2	TRUE	NA	0.00255517	20.9036	31.7813
small vessel stroke		rs12102586	T	C	T	C	0.133451	0.0414	0.0863687	0.0925	FALSE	FALSE	FALSE	qOCHG0	0.0402	0.3019	outcome	TRUE	reported	textfile	0.0269744	7.52348e-07	exposure	TRUE	reported	GCST90200882	textfile	8162	2	TRUE	NA	0.00298981	24.47	31.7813
small vessel stroke		rs12451679	A	G	A	G	-0.203142	-0.0142	0.0370938	0.0421	FALSE	FALSE	FALSE	qOCHG0	0.0613	0.8171	outcome	TRUE	reported	textfile	0.0396405	2.98142e-07	exposure	TRUE	reported	GCST90200882	textfile	8162	2	TRUE	NA	0.00320723	26.2552	31.7813
small vessel stroke		rs1354034	C	T	C	T	0.13257	0.0289	0.607679	0.6041	FALSE	FALSE	FALSE	qOCHG0	0.0232	0.213	outcome	TRUE	reported	textfile	0.0155541	1.55286e-17	exposure	TRUE	reported	GCST90200882	textfile	8162	2	TRUE	NA	0.00882177	72.6264	31.7813
small vessel stroke		rs145754459	G	C	G	C	0.186986	0.0402	0.0434889	0.0416	FALSE	TRUE	FALSE	qOCHG0	0.066	0.5426	outcome	TRUE	reported	textfile	0.0370431	4.46928e-07	exposure	TRUE	reported	GCST90200882	textfile	8162	2	TRUE	NA	0.0031121	25.474	31.7813
small vessel stroke		rs147834125	T	C	T	C	0.31358	0.0004	0.0129076	0.0165	FALSE	FALSE	FALSE	qOCHG0	0.1122	0.9972	outcome	TRUE	reported	textfile	0.0677344	3.66456e-06	exposure	TRUE	reported	GCST90200882	textfile	8162	2	TRUE	NA	0.00261904	21.4275	31.7813
small vessel stroke		rs148543917	T	C	T	C	0.264623	-0.1236	0.0171563	0.0159	FALSE	FALSE	FALSE	qOCHG0	0.1314	0.3468	outcome	TRUE	reported	textfile	0.0585568	6.21116e-06	exposure	TRUE	reported	GCST90200882	textfile	8162	2	TRUE	NA	0.00249585	20.4171	31.7813
small vessel stroke		rs1501319	G	T	G	T	0.371359	-0.04	0.00864304	0.0115	FALSE	FALSE	FALSE	qOCHG0	0.2415	0.8685	outcome	TRUE	reported	textfile	0.0824053	6.59101e-06	exposure	TRUE	reported	GCST90200882	textfile	8162	2	TRUE	NA	0.002482	20.3035	31.7813
small vessel stroke		rs150170008	T	G	T	G	0.172088	0.0237	0.0518349	0.0493	FALSE	FALSE	FALSE	qOCHG0	0.0583	0.6845	outcome	TRUE	reported	textfile	0.0343785	5.56665e-07	exposure	TRUE	reported	GCST90200882	textfile	8162	2	TRUE	NA	0.00306055	25.0508	31.7813
small vessel stroke		rs17185061	C	T	C	T	-0.0772633	-0.0132	0.352998	0.3405	FALSE	FALSE	FALSE	qOCHG0	0.0251	0.5982	outcome	TRUE	reported	textfile	0.0163721	2.3676e-06	exposure	TRUE	reported	GCST90200882	textfile	8162	2	TRUE	NA	0.00272118	22.2654	31.7813
small vessel stroke		rs2789540	G	C	G	C	0.0957787	-0.0057	0.814048	0.8177	FALSE	TRUE	FALSE	qOCHG0	0.0297	0.8473	outcome	TRUE	reported	textfile	0.0198462	1.39273e-06	exposure	TRUE	reported	GCST90200882	textfile	8162	2	TRUE	NA	0.00284544	23.285	31.7813
small vessel stroke		rs4251689	T	C	T	C	0.0870515	0.0022	0.471013	0.4657	FALSE	FALSE	FALSE	qOCHG0	0.0232	0.9252	outcome	TRUE	reported	textfile	0.0152662	1.18231e-08	exposure	TRUE	reported	GCST90200882	textfile	8162	2	TRUE	NA	0.00396796	32.5075	31.7813
small vessel stroke		rs4665972	C	T	C	T	-0.189749	-0.0219	0.592395	0.5949	FALSE	FALSE	FALSE	qOCHG0	0.0236	0.3529	outcome	TRUE	reported	textfile	0.0154338	9.71377e-35	exposure	TRUE	reported	GCST90200882	textfile	8162	2	TRUE	NA	0.0181822	151.115	31.7813
small vessel stroke		rs6719648	A	C	A	C	-0.088481	0.0037	0.248247	0.2542	FALSE	FALSE	FALSE	qOCHG0	0.0271	0.8901	outcome	TRUE	reported	textfile	0.0176237	5.15203e-07	exposure	TRUE	reported	GCST90200882	textfile	8162	2	TRUE	NA	0.00307872	25.1999	31.7813
small vessel stroke		rs7424130	C	A	C	A	-0.0809693	-0.0603	0.252342	0.2394	FALSE	FALSE	FALSE	qOCHG0	0.0353	0.0878	outcome	TRUE	reported	textfile	0.0174098	3.30673e-06	exposure	TRUE	reported	GCST90200882	textfile	8162	2	TRUE	NA	0.00264306	21.6245	31.7813
small vessel stroke		rs78198652	A	C	A	C	-0.112041	-0.0384	0.119855	0.1332	FALSE	FALSE	FALSE	qOCHG0	0.0362	0.2884	outcome	TRUE	reported	textfile	0.0233479	1.59658e-06	exposure	TRUE	reported	GCST90200882	textfile	8162	2	TRUE	NA	0.00281344	23.0225	31.7813
small vessel stroke		rs7898267	A	G	A	G	-0.122836	-0.0281	0.0971878	0.1016	FALSE	FALSE	FALSE	qOCHG0	0.0407	0.4897	outcome	TRUE	reported	textfile	0.0256639	1.69838e-06	exposure	TRUE	reported	GCST90200882	textfile	8162	2	TRUE	NA	0.00279893	22.9034	31.7813
small vessel stroke	GCST90200886	rs10840627	G	A	G	A	0.189147	0.0615	0.878141	0.8654	FALSE	FALSE	FALSE	Bf1VFH	0.0337	0.06811	outcome	TRUE	reported	textfile	0.0235642	9.99883e-16	exposure	TRUE	reported	GCST90200886	textfile	7829	2	TRUE	NA	0.00816258	64.4143	22.7672
small vessel stroke		rs113760949	T	C	T	C	0.134913	0.0382	0.0760982	0.0855	FALSE	FALSE	FALSE	Bf1VFH	0.0438	0.3835	outcome	TRUE	reported	textfile	0.0291443	3.67174e-06	exposure	TRUE	reported	GCST90200886	textfile	7829	2	TRUE	NA	0.00272965	21.4234	22.7672
small vessel stroke		rs12453866	T	C	T	C	-0.116126	-0.0222	0.0978627	0.0998	FALSE	FALSE	FALSE	Bf1VFH	0.0387	0.5656	outcome	TRUE	reported	textfile	0.0262624	9.78977e-06	exposure	TRUE	reported	GCST90200886	textfile	7829	2	TRUE	NA	0.00249115	19.547	22.7672
small vessel stroke		rs138080127	C	G	C	G	-0.234807	0.0115	0.0218254	0.0246	FALSE	TRUE	FALSE	Bf1VFH	0.1032	0.9109	outcome	TRUE	reported	textfile	0.0527332	8.47827e-06	exposure	TRUE	reported	GCST90200886	textfile	7829	2	TRUE	NA	0.00252609	19.8218	22.7672
small vessel stroke		rs140305329	A	C	A	C	0.303547	0.1678	0.0129078	0.0207	FALSE	FALSE	FALSE	Bf1VFH	0.0973	0.08457	outcome	TRUE	reported	textfile	0.0682567	8.70193e-06	exposure	TRUE	reported	GCST90200886	textfile	7829	2	TRUE	NA	0.00251976	19.772	22.7672
small vessel stroke		rs141721937	C	T	C	T	0.29073	0.023	0.0155947	0.0179	FALSE	FALSE	FALSE	Bf1VFH	0.1213	0.8497	outcome	TRUE	reported	textfile	0.0623908	3.16469e-06	exposure	TRUE	reported	GCST90200886	textfile	7829	2	TRUE	NA	0.00276586	21.7084	22.7672
small vessel stroke		rs143843231	A	T	A	T	0.25013	0.0317	0.0209858	0.018	FALSE	TRUE	FALSE	Bf1VFH	0.1	0.751	outcome	TRUE	reported	textfile	0.054433	4.32338e-06	exposure	TRUE	reported	GCST90200886	textfile	7829	2	TRUE	NA	0.00268987	21.1104	22.7672
small vessel stroke		rs148902919	A	G	A	G	-0.268103	-0.0155	0.0196424	0.0186	FALSE	FALSE	FALSE	Bf1VFH	0.1197	0.897	outcome	TRUE	reported	textfile	0.0562379	1.86714e-06	exposure	TRUE	reported	GCST90200886	textfile	7829	2	TRUE	NA	0.00289454	22.7214	22.7672
small vessel stroke		rs150523721	T	C	T	C	0.275404	0.0788	0.0194914	0.0253	FALSE	FALSE	FALSE	Bf1VFH	0.0872	0.3661	outcome	TRUE	reported	textfile	0.0561339	9.28538e-07	exposure	TRUE	reported	GCST90200886	textfile	7829	2	TRUE	NA	0.00306514	24.0646	22.7672
small vessel stroke		rs1520339	C	T	C	T	-0.0761702	0.0015	0.704886	0.6986	FALSE	FALSE	FALSE	Bf1VFH	0.0253	0.9533	outcome	TRUE	reported	textfile	0.0170373	7.79267e-06	exposure	TRUE	reported	GCST90200886	textfile	7829	2	TRUE	NA	0.00254657	19.9829	22.7672
small vessel stroke		rs16897463	T	C	T	C	0.124122	0.06	0.0898869	0.0889	FALSE	FALSE	FALSE	Bf1VFH	0.0408	0.141	outcome	TRUE	reported	textfile	0.0271486	4.83168e-06	exposure	TRUE	reported	GCST90200886	textfile	7829	2	TRUE	NA	0.0026628	20.8974	22.7672
small vessel stroke		rs17842947	G	A	G	A	-0.094239	0.0115	0.160502	0.1577	FALSE	FALSE	FALSE	Bf1VFH	0.0319	0.719	outcome	TRUE	reported	textfile	0.0213268	9.92478e-06	exposure	TRUE	reported	GCST90200886	textfile	7829	2	TRUE	NA	0.00248784	19.5209	22.7672
small vessel stroke		rs184719628	G	A	G	A	-0.34859	0.0951	0.010529	0.0209	FALSE	FALSE	FALSE	Bf1VFH	0.1094	0.3844	outcome	TRUE	reported	textfile	0.0765227	5.22912e-06	exposure	TRUE	reported	GCST90200886	textfile	7829	2	TRUE	NA	0.00264359	20.7462	22.7672
small vessel stroke		rs2093075	C	G	C	G	-0.0715798	0.0079	0.370803	0.3823	FALSE	TRUE	FALSE	Bf1VFH	0.0247	0.7482	outcome	TRUE	reported	textfile	0.0161431	9.24633e-06	exposure	TRUE	reported	GCST90200886	textfile	7829	2	TRUE	NA	0.00250502	19.656	22.7672
small vessel stroke		rs34712994	T	A	T	A	-0.307993	0.1075	0.015875	0.0165	FALSE	TRUE	FALSE	Bf1VFH	0.1325	0.4173	outcome	TRUE	reported	textfile	0.0620406	6.89217e-07	exposure	TRUE	reported	GCST90200886	textfile	7829	2	TRUE	NA	0.00313804	24.6388	22.7672
small vessel stroke		rs4579940	C	T	C	T	-0.0714772	-0.0026	0.638265	0.6414	FALSE	FALSE	FALSE	Bf1VFH	0.0259	0.9209	outcome	TRUE	reported	textfile	0.0161095	9.12357e-06	exposure	TRUE	reported	GCST90200886	textfile	7829	2	TRUE	NA	0.00250827	19.6816	22.7672
small vessel stroke		rs4784972	T	C	T	C	0.108488	0.0015	0.120878	0.1236	FALSE	FALSE	FALSE	Bf1VFH	0.0353	0.9654	outcome	TRUE	reported	textfile	0.0238661	5.47578e-06	exposure	TRUE	reported	GCST90200886	textfile	7829	2	TRUE	NA	0.00263239	20.6581	22.7672
small vessel stroke		rs59972926	T	C	T	C	0.149346	0.104	0.0559409	0.0566	FALSE	FALSE	FALSE	Bf1VFH	0.0499	0.03707	outcome	TRUE	reported	textfile	0.0337073	9.39393e-06	exposure	TRUE	reported	GCST90200886	textfile	7829	2	TRUE	NA	0.00250118	19.6258	22.7672
small vessel stroke		rs62248800	T	C	T	C	0.185139	0.1205	0.0427948	0.0383	FALSE	FALSE	FALSE	Bf1VFH	0.0635	0.05779	outcome	TRUE	reported	textfile	0.0384436	1.46561e-06	exposure	TRUE	reported	GCST90200886	textfile	7829	2	TRUE	NA	0.00295363	23.1866	22.7672
small vessel stroke		rs640620	G	T	G	T	-0.0826399	-0.03	0.73347	0.73	FALSE	FALSE	FALSE	Bf1VFH	0.026	0.2492	outcome	TRUE	reported	textfile	0.0175184	2.38965e-06	exposure	TRUE	reported	GCST90200886	textfile	7829	2	TRUE	NA	0.00283434	22.2474	22.7672
small vessel stroke		rs72965904	C	T	C	T	0.12327	0.0629	0.0884876	0.0894	FALSE	FALSE	FALSE	Bf1VFH	0.0616	0.307	outcome	TRUE	reported	textfile	0.027344	6.54071e-06	exposure	TRUE	reported	GCST90200886	textfile	7829	2	TRUE	NA	0.00258916	20.3179	22.7672
small vessel stroke		rs73123899	G	A	G	A	-0.382643	0.116	0.00807382	0.0111	FALSE	FALSE	FALSE	Bf1VFH	0.1619	0.4738	outcome	TRUE	reported	textfile	0.0863965	9.47097e-06	exposure	TRUE	reported	GCST90200886	textfile	7829	2	TRUE	NA	0.00249921	19.6103	22.7672
small vessel stroke		rs74511064	T	G	T	G	0.427688	-0.072	0.00653427	0.0105	FALSE	FALSE	FALSE	Bf1VFH	0.2302	0.7546	outcome	TRUE	reported	textfile	0.096645	9.62861e-06	exposure	TRUE	reported	GCST90200886	textfile	7829	2	TRUE	NA	0.00249519	19.5787	22.7672
small vessel stroke		rs74577983	G	A	G	A	-0.207881	0.0349	0.027934	0.0279	FALSE	FALSE	FALSE	Bf1VFH	0.0771	0.6509	outcome	TRUE	reported	textfile	0.0469482	9.51603e-06	exposure	TRUE	reported	GCST90200886	textfile	7829	2	TRUE	NA	0.00249804	19.6011	22.7672
small vessel stroke		rs847280	A	T	A	T	-0.20024	-0.0134	0.959249	0.9632	FALSE	TRUE	FALSE	Bf1VFH	0.0671	0.8418	outcome	TRUE	reported	textfile	0.0393126	3.51467e-07	exposure	TRUE	reported	GCST90200886	textfile	7829	2	TRUE	NA	0.0033029	25.9374	22.7672
small vessel stroke		rs9478673	T	C	T	C	0.0707099	0.0374	0.429262	0.4142	FALSE	FALSE	FALSE	Bf1VFH	0.0233	0.1082	outcome	TRUE	reported	textfile	0.0158328	7.96853e-06	exposure	TRUE	reported	GCST90200886	textfile	7829	2	TRUE	NA	0.00254117	19.9404	22.7672
small vessel stroke		rs9526782	T	C	T	C	0.138395	0.0137	0.0755724	0.0796	FALSE	FALSE	FALSE	Bf1VFH	0.0443	0.7565	outcome	TRUE	reported	textfile	0.0297877	3.38335e-06	exposure	TRUE	reported	GCST90200886	textfile	7829	2	TRUE	NA	0.00274957	21.5802	22.7672
small vessel stroke		rs980937	A	G	A	G	0.0804253	0.0353	0.431864	0.431	FALSE	FALSE	FALSE	Bf1VFH	0.0236	0.1348	outcome	TRUE	reported	textfile	0.0159275	4.43055e-07	exposure	TRUE	reported	GCST90200886	textfile	7829	2	TRUE	NA	0.00324617	25.4905	22.7672
small vessel stroke	GCST90200992	rs10158032	C	T	C	T	-0.0846759	-0.0326	0.290642	0.2868	FALSE	FALSE	FALSE	R26OUx	0.0259	0.2069	outcome	TRUE	reported	textfile	0.016926	5.65259e-07	exposure	TRUE	reported	GCST90200992	textfile	8248	2	TRUE	NA	0.00302515	25.0211	24.0149
small vessel stroke		rs10283676	G	A	G	A	0.0718589	-0.0042	0.563668	0.5572	FALSE	FALSE	FALSE	R26OUx	0.0232	0.856	outcome	TRUE	reported	textfile	0.015768	5.18233e-06	exposure	TRUE	reported	GCST90200992	textfile	8248	2	TRUE	NA	0.0025117	20.7636	24.0149
small vessel stroke		rs10813109	A	G	A	G	-0.0755166	-0.0121	0.442251	0.44	FALSE	FALSE	FALSE	R26OUx	0.0238	0.6123	outcome	TRUE	reported	textfile	0.0155527	1.20058e-06	exposure	TRUE	reported	GCST90200992	textfile	8248	2	TRUE	NA	0.00285026	23.5705	24.0149
small vessel stroke		rs114899947	T	A	T	A	-0.396243	-0.119	0.00980272	0.0134	FALSE	TRUE	FALSE	R26OUx	0.1375	0.387	outcome	TRUE	reported	textfile	0.0788022	4.94772e-07	exposure	TRUE	reported	GCST90200992	textfile	8248	2	TRUE	NA	0.00305611	25.2779	24.0149
small vessel stroke		rs117965049	A	G	A	G	0.177142	-0.0582	0.0402599	0.0372	FALSE	FALSE	FALSE	R26OUx	0.077	0.4496	outcome	TRUE	reported	textfile	0.0394081	6.95493e-06	exposure	TRUE	reported	GCST90200992	textfile	8248	2	TRUE	NA	0.00244377	20.2007	24.0149
small vessel stroke		rs118154483	T	C	T	C	-0.278401	-0.0149	0.0160441	0.0222	FALSE	FALSE	FALSE	R26OUx	0.0997	0.8815	outcome	TRUE	reported	textfile	0.0605759	4.30862e-06	exposure	TRUE	reported	GCST90200992	textfile	8248	2	TRUE	NA	0.00255436	21.1172	24.0149
small vessel stroke		rs12231725	A	G	A	G	-0.142181	-0.0467	0.0664452	0.0723	FALSE	FALSE	FALSE	R26OUx	0.0497	0.3467	outcome	TRUE	reported	textfile	0.031369	5.82784e-06	exposure	TRUE	reported	GCST90200992	textfile	8248	2	TRUE	NA	0.00248458	20.5389	24.0149
small vessel stroke		rs139785789	G	A	G	A	-0.288648	0.0363	0.0143535	0.0126	FALSE	FALSE	FALSE	R26OUx	0.1321	0.7835	outcome	TRUE	reported	textfile	0.0643714	7.32184e-06	exposure	TRUE	reported	GCST90200992	textfile	8248	2	TRUE	NA	0.0024319	20.1023	24.0149
small vessel stroke		rs140457846	C	A	C	A	0.405713	0.0622	0.00851478	0.0143	FALSE	FALSE	FALSE	R26OUx	0.1573	0.6924	outcome	TRUE	reported	textfile	0.084143	1.42334e-06	exposure	TRUE	reported	GCST90200992	textfile	8248	2	TRUE	NA	0.00281081	23.2432	24.0149
small vessel stroke		rs141896433	G	A	G	A	-0.207198	0.0215	0.0287635	0.0335	FALSE	FALSE	FALSE	R26OUx	0.0834	0.7965	outcome	TRUE	reported	textfile	0.0466752	9.03169e-06	exposure	TRUE	reported	GCST90200992	textfile	8248	2	TRUE	NA	0.00238349	19.7012	24.0149
small vessel stroke		rs143758141	T	C	T	C	-0.280753	-0.0667	0.0171825	0.0231	FALSE	FALSE	FALSE	R26OUx	0.0901	0.4597	outcome	TRUE	reported	textfile	0.0593852	2.27123e-06	exposure	TRUE	reported	GCST90200992	textfile	8248	2	TRUE	NA	0.00270252	22.3453	24.0149
small vessel stroke		rs145805579	T	C	T	C	-0.327145	-0.0204	0.0115727	0.0124	FALSE	FALSE	FALSE	R26OUx	0.1675	0.9032	outcome	TRUE	reported	textfile	0.0713197	4.49631e-06	exposure	TRUE	reported	GCST90200992	textfile	8248	2	TRUE	NA	0.00254452	21.0357	24.0149
small vessel stroke		rs2021965	A	C	A	C	-0.100229	-0.0063	0.72772	0.7235	FALSE	FALSE	FALSE	R26OUx	0.0256	0.8054	outcome	TRUE	reported	textfile	0.0172435	6.15155e-09	exposure	TRUE	reported	GCST90200992	textfile	8248	2	TRUE	NA	0.00407955	33.7777	24.0149
small vessel stroke		rs2066106	C	T	C	T	0.0708011	0.0223	0.449755	0.4591	FALSE	FALSE	FALSE	R26OUx	0.0238	0.3485	outcome	TRUE	reported	textfile	0.0154943	4.88935e-06	exposure	TRUE	reported	GCST90200992	textfile	8248	2	TRUE	NA	0.00252516	20.8752	24.0149
small vessel stroke		rs2463820	T	A	T	A	-0.133226	-0.0332	0.878026	0.8839	FALSE	TRUE	FALSE	R26OUx	0.0365	0.3638	outcome	TRUE	reported	textfile	0.0236159	1.68684e-08	exposure	TRUE	reported	GCST90200992	textfile	8248	2	TRUE	NA	0.00384369	31.8173	24.0149
small vessel stroke		rs2693467	C	T	C	T	0.13844	0.0085	0.11006	0.1241	FALSE	FALSE	FALSE	R26OUx	0.0372	0.8199	outcome	TRUE	reported	textfile	0.0250703	3.35041e-08	exposure	TRUE	reported	GCST90200992	textfile	8248	2	TRUE	NA	0.00368343	30.4859	24.0149
small vessel stroke		rs28492690	C	T	C	T	-0.0925521	-0.0759	0.738555	0.7228	FALSE	FALSE	FALSE	R26OUx	0.0258	0.003286	outcome	TRUE	reported	textfile	0.0177551	1.86108e-07	exposure	TRUE	reported	GCST90200992	textfile	8248	2	TRUE	NA	0.00328359	27.1657	24.0149
small vessel stroke		rs2938254	C	T	C	T	0.0905144	0.023	0.211039	0.2116	FALSE	FALSE	FALSE	R26OUx	0.0287	0.423	outcome	TRUE	reported	textfile	0.0190397	1.99461e-06	exposure	TRUE	reported	GCST90200992	textfile	8248	2	TRUE	NA	0.00273261	22.5949	24.0149
small vessel stroke		rs34655123	G	A	G	A	0.156438	-0.0155	0.0684249	0.0815	FALSE	FALSE	FALSE	R26OUx	0.052	0.7658	outcome	TRUE	reported	textfile	0.0301989	2.21571e-07	exposure	TRUE	reported	GCST90200992	textfile	8248	2	TRUE	NA	0.00324297	26.8285	24.0149
small vessel stroke		rs561801	A	G	A	G	-0.0906886	-0.0152	0.169417	0.1704	FALSE	FALSE	FALSE	R26OUx	0.0318	0.6322	outcome	TRUE	reported	textfile	0.0204414	9.14312e-06	exposure	TRUE	reported	GCST90200992	textfile	8248	2	TRUE	NA	0.00238068	19.6779	24.0149
small vessel stroke		rs56664584	G	A	G	A	0.332491	0.1031	0.0131435	0.0151	FALSE	FALSE	FALSE	R26OUx	0.1073	0.3363	outcome	TRUE	reported	textfile	0.067738	9.17801e-07	exposure	TRUE	reported	GCST90200992	textfile	8248	2	TRUE	NA	0.00291259	24.0874	24.0149
small vessel stroke		rs62387070	A	G	A	G	-0.127341	-0.0415	0.0836413	0.0829	FALSE	FALSE	FALSE	R26OUx	0.0484	0.3916	outcome	TRUE	reported	textfile	0.0279585	5.24797e-06	exposure	TRUE	reported	GCST90200992	textfile	8248	2	TRUE	NA	0.00250882	20.7397	24.0149
small vessel stroke		rs6842321	A	G	A	G	-0.231537	-0.045	0.0248099	0.0289	FALSE	FALSE	FALSE	R26OUx	0.0896	0.6158	outcome	TRUE	reported	textfile	0.0494662	2.85884e-06	exposure	TRUE	reported	GCST90200992	textfile	8248	2	TRUE	NA	0.00264925	21.9037	24.0149
small vessel stroke		rs7026795	A	G	A	G	-0.0865524	-0.0075	0.200756	0.2095	FALSE	FALSE	FALSE	R26OUx	0.0286	0.7931	outcome	TRUE	reported	textfile	0.0195592	9.63719e-06	exposure	TRUE	reported	GCST90200992	textfile	8248	2	TRUE	NA	0.00236852	19.5772	24.0149
small vessel stroke		rs7162962	T	C	T	C	0.0852052	0.0585	0.23865	0.242	FALSE	FALSE	FALSE	R26OUx	0.0267	0.02829	outcome	TRUE	reported	textfile	0.0180519	2.35819e-06	exposure	TRUE	reported	GCST90200992	textfile	8248	2	TRUE	NA	0.00269381	22.2731	24.0149
small vessel stroke		rs76844890	T	G	T	G	0.276548	0.1109	0.0211849	0.0241	FALSE	FALSE	FALSE	R26OUx	0.0878	0.2067	outcome	TRUE	reported	textfile	0.0530368	1.8455e-07	exposure	TRUE	reported	GCST90200992	textfile	8248	2	TRUE	NA	0.00328555	27.182	24.0149
small vessel stroke		rs774407	C	T	C	T	-0.0724185	-0.0032	0.517777	0.5325	FALSE	FALSE	FALSE	R26OUx	0.024	0.8923	outcome	TRUE	reported	textfile	0.0161708	7.52199e-06	exposure	TRUE	reported	GCST90200992	textfile	8248	2	TRUE	NA	0.00242568	20.0508	24.0149
small vessel stroke		rs780093	C	T	C	T	-0.103893	-0.011	0.597767	0.603	FALSE	FALSE	FALSE	R26OUx	0.0244	0.6512	outcome	TRUE	reported	textfile	0.015698	3.63464e-11	exposure	TRUE	reported	GCST90200992	textfile	8248	2	TRUE	NA	0.00528245	43.7904	24.0149
small vessel stroke		rs78241835	C	A	C	A	0.349628	0.068	0.00987246	0.0208	FALSE	FALSE	FALSE	R26OUx	0.1158	0.5571	outcome	TRUE	reported	textfile	0.0780943	7.56997e-06	exposure	TRUE	reported	GCST90200992	textfile	8248	2	TRUE	NA	0.00242421	20.0386	24.0149
small vessel stroke		rs78322679	T	C	T	C	0.334169	0.1806	0.0136054	0.0147	FALSE	FALSE	FALSE	R26OUx	0.1073	0.09218	outcome	TRUE	reported	textfile	0.0662539	4.56455e-07	exposure	TRUE	reported	GCST90200992	textfile	8248	2	TRUE	NA	0.00307485	25.4334	24.0149
small vessel stroke		rs9913185	T	C	T	C	0.106587	-0.0132	0.147661	0.1498	FALSE	FALSE	FALSE	R26OUx	0.0431	0.7587	outcome	TRUE	reported	textfile	0.0221042	1.42111e-06	exposure	TRUE	reported	GCST90200992	textfile	8248	2	TRUE	NA	0.00281117	23.2463	24.0149

## Sheet: supplementary materials 2
Ischemic stroke of subtypes	Metabolites	MR-Egger intercept	se	pval(MR-Egger intercept test)	Pvalue(MR-PRESSO)
large artery stroke	GCST90199645	-0.0144642	0.0251794	0.574182	0.807
large artery stroke	GCST90199762	-0.0114784	0.0231996	0.625086	0.667
large artery stroke	GCST90199764	-0.030129	0.030022	0.331505	0.239
large artery stroke	GCST90199841	-0.012937	0.0119196	0.286408	0.417
large artery stroke	GCST90199949	0.00700979	0.0195882	0.723042	0.411
large artery stroke	GCST90199995	0.0395424	0.0240415	0.114908	0.064
large artery stroke	GCST90200008	0.00700979	0.0195882	0.723042	0.652
large artery stroke	GCST90200035	-0.0330086	0.0197718	0.105427	0.149
large artery stroke	GCST90200046	-0.0205028	0.0165097	0.225811	0.438
large artery stroke	GCST90200082	0.00438264	0.0155898	0.78076	0.066
large artery stroke	GCST90200094	0.0186816	0.0215882	0.396178	0.572
large artery stroke	GCST90200162	0.0142194	0.026074	0.593532	0.408
large artery stroke	GCST90200207	0.0110347	0.0284173	0.701358	0.971
large artery stroke	GCST90200245	-0.0485637	0.0169839	0.00969225	0.26
large artery stroke	GCST90200262	-0.0252591	0.0168266	0.146361	0.151
large artery stroke	GCST90200325	-0.022655	0.0249004	0.37375	0.375
large artery stroke	GCST90200330	0.000894085	0.0160833	0.956025	0.294
large artery stroke	GCST90200332	0.0022425	0.0212565	0.916983	0.172
large artery stroke	GCST90200343	0.0148952	0.0255823	0.568043	0.299
large artery stroke	GCST90200389	-0.048458	0.0245812	0.0642566	0.341
large artery stroke	GCST90200445	0.00671041	0.0242417	0.784764	0.675
large artery stroke	GCST90200450	-0.000534334	0.0318696	0.986808	0.506
large artery stroke	GCST90200530	-0.00202462	0.0279949	0.943538	0.707
large artery stroke	GCST90200587	0.0171199	0.0198958	0.397701	0.696
large artery stroke	GCST90200693	0.00395333	0.0112614	0.728888	0.745
large artery stroke	GCST90200733	0.0127788	0.0223878	0.574831	0.947
large artery stroke	GCST90200868	-0.0116333	0.020373	0.573087	0.968
large artery stroke	GCST90200977	-0.0231767	0.0286659	0.429353	0.302
cardioembolic stroke	GCST90199784	0.0136157	0.0135761	0.326804	0.369
cardioembolic stroke	GCST90200017	-0.0114507	0.0110544	0.309133	0.762
cardioembolic stroke	GCST90200068	0.00412562	0.0141903	0.77356	0.49
cardioembolic stroke	GCST90200098	-0.00125882	0.0156255	0.936384	0.001
cardioembolic stroke	GCST90200099	-0.0100163	0.0167679	0.558634	0.98
cardioembolic stroke	GCST90200100	-0.0324836	0.0248972	0.206806	0.379
cardioembolic stroke	GCST90200119	0.0128554	0.0223609	0.572885	0.571
cardioembolic stroke	GCST90200231	0.0139716	0.0164183	0.404382	0.311
cardioembolic stroke	GCST90200452	0.00708404	0.00938163	0.458991	0.607
cardioembolic stroke	GCST90200553	0.00369183	0.014007	0.794565	0.488
cardioembolic stroke	GCST90200591	-0.0102388	0.0172332	0.559433	0.78
cardioembolic stroke	GCST90200618	-0.0461917	0.0192012	0.0271098	0.045
cardioembolic stroke	GCST90200645	-0.0260288	0.0185258	0.172325	0.087
cardioembolic stroke	GCST90200693	0.00577558	0.0102944	0.580438	0.218
cardioembolic stroke	GCST90200776	0.00775676	0.0210965	0.716625	0.062
cardioembolic stroke	GCST90200787	-0.00242053	0.0111956	0.830821	0.226
small vessel stroke	GCST90199804	-0.0205458	0.0223259	0.366228	0.119
small vessel stroke	GCST90199982	0.00834542	0.02514	0.743755	0.181
small vessel stroke	GCST90200002	0.00427568	0.0260034	0.871744	0.471
small vessel stroke	GCST90200007	-0.0523181	0.0213448	0.0253568	0.309
small vessel stroke	GCST90200023	0.00251617	0.0287361	0.93156	0.433
small vessel stroke	GCST90200060	0.00911868	0.0203609	0.659324	0.658
small vessel stroke	GCST90200140	-0.00796394	0.0261539	0.76467	0.744
small vessel stroke	GCST90200146	0.0274541	0.0210507	0.205071	0.761
small vessel stroke	GCST90200256	-0.0253197	0.0178066	0.166092	0.061
small vessel stroke	GCST90200311	0.0149157	0.0161846	0.370427	0.39
small vessel stroke	GCST90200335	-0.0132566	0.0143096	0.362149	0.621
small vessel stroke	GCST90200385	0.0231717	0.0222394	0.313952	0.611
small vessel stroke	GCST90200507	-0.00679528	0.0194029	0.731386	0.542
small vessel stroke	GCST90200527	-0.0418037	0.0207487	0.055765	0.881
small vessel stroke	GCST90200616	0.0102575	0.0157227	0.520343	0.691
small vessel stroke	GCST90200882	0.00308539	0.0225847	0.892773	0.958
small vessel stroke	GCST90200886	0.00986352	0.017021	0.567246	0.888
small vessel stroke	GCST90200992	0.00337312	0.0154709	0.828933	0.986

## Sheet: supplementary materials 3
Ischemic stroke of subtypes	exposure	outcome	id.exposure	id.outcome	samplesize	SNP	b	se	p	lo_ci	up_ci	or	or_lci95	or_uci95
large artery stroke	exposure	outcome	GCST90199645	1ZJpsl	NA	rs112388569	-0.160653	0.660015	0.80769	-1.45428	1.13298	0.851588	0.233568	3.10489
large artery stroke	exposure	outcome	GCST90199645	1ZJpsl	NA	rs114371828	-0.523009	0.369139	0.156531	-1.24652	0.200503	0.592734	0.287503	1.22202
large artery stroke	exposure	outcome	GCST90199645	1ZJpsl	NA	rs115520044	0.217768	0.381321	0.56794	-0.529621	0.965157	1.2433	0.588828	2.6252
large artery stroke	exposure	outcome	GCST90199645	1ZJpsl	NA	rs116020639	0.247768	0.510408	0.627371	-0.752631	1.24817	1.28116	0.471125	3.48395
large artery stroke	exposure	outcome	GCST90199645	1ZJpsl	NA	rs140759816	-0.488991	0.370903	0.187377	-1.21596	0.237979	0.613245	0.296425	1.26868
large artery stroke	exposure	outcome	GCST90199645	1ZJpsl	NA	rs145444661	-0.79888	0.349491	0.0222637	-1.48388	-0.113878	0.449832	0.226756	0.892367
large artery stroke	exposure	outcome	GCST90199645	1ZJpsl	NA	rs1594297	-0.134712	0.409914	0.742433	-0.938144	0.668721	0.873968	0.391354	1.95174
large artery stroke	exposure	outcome	GCST90199645	1ZJpsl	NA	rs186185553	0.162492	0.445189	0.715115	-0.710079	1.03506	1.17644	0.491605	2.81528
large artery stroke	exposure	outcome	GCST90199645	1ZJpsl	NA	rs2108740	0.168405	0.387627	0.663961	-0.591343	0.928153	1.18342	0.553583	2.52983
large artery stroke	exposure	outcome	GCST90199645	1ZJpsl	NA	rs34099891	-0.0570313	0.334907	0.864782	-0.713449	0.599387	0.944565	0.489951	1.821
large artery stroke	exposure	outcome	GCST90199645	1ZJpsl	NA	rs4148714	-0.31859	0.339247	0.347674	-0.983514	0.346334	0.727173	0.373994	1.41387
large artery stroke	exposure	outcome	GCST90199645	1ZJpsl	NA	rs553719	-0.5234	0.412067	0.20402	-1.33105	0.284252	0.592502	0.264199	1.32877
large artery stroke	exposure	outcome	GCST90199645	1ZJpsl	NA	rs5997787	-0.295016	0.33852	0.383489	-0.958516	0.368484	0.74452	0.383462	1.44554
large artery stroke	exposure	outcome	GCST90199645	1ZJpsl	NA	rs62027288	-0.50003	0.342126	0.143868	-1.1706	0.170536	0.606513	0.310182	1.18594
large artery stroke	exposure	outcome	GCST90199645	1ZJpsl	NA	rs73202647	-0.747213	0.34656	0.0310771	-1.42647	-0.0679551	0.473685	0.240155	0.934302
large artery stroke	exposure	outcome	GCST90199645	1ZJpsl	NA	rs76051019	-0.146102	0.377106	0.698439	-0.88523	0.593027	0.86407	0.412619	1.80946
large artery stroke	exposure	outcome	GCST90199645	1ZJpsl	NA	rs77082173	-0.281983	0.406314	0.487681	-1.07836	0.514393	0.754287	0.340153	1.67262
large artery stroke	exposure	outcome	GCST90199645	1ZJpsl	NA	All - Inverse variance weighted	-0.284308	0.0929931	0.00223342	-0.466574	-0.102041	0.752535	0.627147	0.902992
large artery stroke	exposure	outcome	GCST90199645	1ZJpsl	NA	All - MR Egger	-0.183921	0.197958	0.367553	-0.571918	0.204077	0.832002	0.564442	1.22639
large artery stroke	exposure	outcome	GCST90199762	WGRr7o	NA	rs10508366	0.226423	0.418307	0.588312	-0.593459	1.04631	1.25411	0.552413	2.84711
large artery stroke	exposure	outcome	GCST90199762	WGRr7o	NA	rs10990704	0.164227	0.409968	0.688726	-0.63931	0.967764	1.17848	0.527656	2.63205
large artery stroke	exposure	outcome	GCST90199762	WGRr7o	NA	rs11712192	1.0843	0.432429	0.0121601	0.236739	1.93186	2.95737	1.26711	6.90235
large artery stroke	exposure	outcome	GCST90199762	WGRr7o	NA	rs13015567	-0.306128	0.393813	0.436956	-1.078	0.465746	0.736292	0.340274	1.5932
large artery stroke	exposure	outcome	GCST90199762	WGRr7o	NA	rs13188284	-0.248199	0.540605	0.646154	-1.30779	0.811388	0.780205	0.270418	2.25103
large artery stroke	exposure	outcome	GCST90199762	WGRr7o	NA	rs1342862	0.307249	0.432069	0.477015	-0.539606	1.1541	1.35968	0.582978	3.17118
large artery stroke	exposure	outcome	GCST90199762	WGRr7o	NA	rs143818540	0.221032	0.469389	0.637717	-0.698971	1.14104	1.24736	0.497096	3.13001
large artery stroke	exposure	outcome	GCST90199762	WGRr7o	NA	rs145280738	0.107973	0.491414	0.826091	-0.855199	1.07114	1.11402	0.425199	2.91872
large artery stroke	exposure	outcome	GCST90199762	WGRr7o	NA	rs145495104	0.426609	0.557025	0.443754	-0.66516	1.51838	1.53205	0.514191	4.56481
large artery stroke	exposure	outcome	GCST90199762	WGRr7o	NA	rs147855120	0.245176	0.43047	0.568979	-0.598544	1.0889	1.27785	0.549611	2.97099
large artery stroke	exposure	outcome	GCST90199762	WGRr7o	NA	rs150629	1.13939	0.437885	0.00926748	0.281134	1.99764	3.12486	1.32463	7.37166
large artery stroke	exposure	outcome	GCST90199762	WGRr7o	NA	rs45499402	-0.285615	0.39828	0.473299	-1.06624	0.495014	0.751552	0.344299	1.64052
large artery stroke	exposure	outcome	GCST90199762	WGRr7o	NA	rs56845794	0.328177	0.390917	0.401185	-0.43802	1.09438	1.38844	0.645313	2.98732
large artery stroke	exposure	outcome	GCST90199762	WGRr7o	NA	rs62153182	0.326818	0.344569	0.342883	-0.348536	1.00217	1.38655	0.70572	2.72419
large artery stroke	exposure	outcome	GCST90199762	WGRr7o	NA	rs62191027	0.567224	0.494253	0.251117	-0.401511	1.53596	1.76337	0.669308	4.64578
large artery stroke	exposure	outcome	GCST90199762	WGRr7o	NA	rs651578	0.743119	0.271151	0.00613244	0.211664	1.27457	2.10248	1.23573	3.57718
large artery stroke	exposure	outcome	GCST90199762	WGRr7o	NA	rs7203642	0.303918	0.357551	0.395325	-0.396882	1.00472	1.35516	0.672414	2.73114
large artery stroke	exposure	outcome	GCST90199762	WGRr7o	NA	rs72815298	0.0270453	0.373862	0.942331	-0.705723	0.759814	1.02741	0.493751	2.13788
large artery stroke	exposure	outcome	GCST90199762	WGRr7o	NA	rs72972215	0.203331	0.3815	0.59405	-0.54441	0.951071	1.22548	0.580184	2.58848
large artery stroke	exposure	outcome	GCST90199762	WGRr7o	NA	rs73202145	0.356559	0.392584	0.363754	-0.412906	1.12602	1.42841	0.661724	3.08337
large artery stroke	exposure	outcome	GCST90199762	WGRr7o	NA	rs7531202	0.485952	0.3966	0.220464	-0.291383	1.26329	1.62572	0.747229	3.53703
large artery stroke	exposure	outcome	GCST90199762	WGRr7o	NA	rs757002	-0.294861	0.429705	0.492592	-1.13708	0.547362	0.744635	0.320753	1.72869
large artery stroke	exposure	outcome	GCST90199762	WGRr7o	NA	rs7654754	-0.279511	0.362162	0.440242	-0.989349	0.430327	0.756153	0.371819	1.53776
large artery stroke	exposure	outcome	GCST90199762	WGRr7o	NA	rs76557465	0.125371	0.420965	0.765842	-0.699721	0.950462	1.13357	0.496724	2.58691
large artery stroke	exposure	outcome	GCST90199762	WGRr7o	NA	rs7788070	-0.185125	0.396969	0.640968	-0.963185	0.592935	0.831	0.381675	1.80929
large artery stroke	exposure	outcome	GCST90199762	WGRr7o	NA	rs79574620	0.0998691	0.537184	0.852514	-0.953012	1.15275	1.10503	0.385578	3.16689
large artery stroke	exposure	outcome	GCST90199762	WGRr7o	NA	rs9649366	0.0889259	0.427956	0.835391	-0.749868	0.92772	1.093	0.472429	2.52874
large artery stroke	exposure	outcome	GCST90199762	WGRr7o	NA	All - Inverse variance weighted	0.237236	0.0784788	0.00250337	0.0834178	0.391055	1.26774	1.087	1.47854
large artery stroke	exposure	outcome	GCST90199762	WGRr7o	NA	All - MR Egger	0.344952	0.231423	0.148585	-0.108638	0.798541	1.41192	0.897056	2.2223
large artery stroke	exposure	outcome	GCST90199764	3hoYaC	NA	rs11110758	0.233733	0.365208	0.522173	-0.482074	0.94954	1.26331	0.617501	2.58452
large artery stroke	exposure	outcome	GCST90199764	3hoYaC	NA	rs11803990	0.0735384	0.393839	0.851879	-0.698386	0.845463	1.07631	0.497387	2.32906
large artery stroke	exposure	outcome	GCST90199764	3hoYaC	NA	rs12791153	0.499426	0.399059	0.210749	-0.28273	1.28158	1.64778	0.753724	3.60233
large artery stroke	exposure	outcome	GCST90199764	3hoYaC	NA	rs144715999	-0.307797	0.48042	0.521729	-1.24942	0.633827	0.735065	0.286671	1.88481
large artery stroke	exposure	outcome	GCST90199764	3hoYaC	NA	rs145979074	0.117109	0.721323	0.871028	-1.29668	1.5309	1.12424	0.273437	4.62235
large artery stroke	exposure	outcome	GCST90199764	3hoYaC	NA	rs149350392	0.263751	0.595025	0.657578	-0.902498	1.43	1.3018	0.405555	4.1787
large artery stroke	exposure	outcome	GCST90199764	3hoYaC	NA	rs150015679	0.521486	0.417599	0.211748	-0.297007	1.33998	1.68453	0.743039	3.81896
large artery stroke	exposure	outcome	GCST90199764	3hoYaC	NA	rs150370225	-0.250202	0.493732	0.612326	-1.21792	0.717513	0.778643	0.295846	2.04933
large artery stroke	exposure	outcome	GCST90199764	3hoYaC	NA	rs2128866	0.624548	0.391115	0.110302	-0.142038	1.39113	1.8674	0.867588	4.01941
large artery stroke	exposure	outcome	GCST90199764	3hoYaC	NA	rs2304535	1.29583	0.349901	0.000212705	0.610027	1.98164	3.65404	1.84048	7.25462
large artery stroke	exposure	outcome	GCST90199764	3hoYaC	NA	rs28540578	1.29351	0.457477	0.00469165	0.396851	2.19016	3.64555	1.48713	8.93667
large artery stroke	exposure	outcome	GCST90199764	3hoYaC	NA	rs4997081	0.354028	0.383428	0.355839	-0.397491	1.10555	1.42479	0.672004	3.02088
large artery stroke	exposure	outcome	GCST90199764	3hoYaC	NA	rs6704782	-0.0440106	0.310221	0.887184	-0.652044	0.564023	0.956944	0.52098	1.75773
large artery stroke	exposure	outcome	GCST90199764	3hoYaC	NA	rs72761290	0.787861	0.395575	0.0464057	0.0125334	1.56319	2.19869	1.01261	4.77402
large artery stroke	exposure	outcome	GCST90199764	3hoYaC	NA	rs72979812	0.411914	0.376256	0.273617	-0.325547	1.14938	1.5097	0.722132	3.15622
large artery stroke	exposure	outcome	GCST90199764	3hoYaC	NA	rs78307818	0.253552	0.414548	0.540779	-0.558962	1.06607	1.28859	0.571802	2.90394
large artery stroke	exposure	outcome	GCST90199764	3hoYaC	NA	rs9299178	0.0161941	0.388658	0.966764	-0.745576	0.777965	1.01633	0.474461	2.17704
large artery stroke	exposure	outcome	GCST90199764	3hoYaC	NA	All - Inverse variance weighted	0.386284	0.110742	0.000486391	0.169229	0.603338	1.4715	1.18439	1.82821
large artery stroke	exposure	outcome	GCST90199764	3hoYaC	NA	All - MR Egger	0.63006	0.266953	0.0322331	0.106831	1.15329	1.87772	1.11275	3.1686
large artery stroke	exposure	outcome	GCST90199841	ZLeI8W	NA	rs1047891	-0.264475	0.311083	0.395228	-0.874198	0.345248	0.767609	0.417197	1.41234
large artery stroke	exposure	outcome	GCST90199841	ZLeI8W	NA	rs112344408	-0.12316	0.114739	0.283094	-0.348049	0.101728	0.884122	0.706064	1.10708
large artery stroke	exposure	outcome	GCST90199841	ZLeI8W	NA	rs112506219	-0.552814	0.360932	0.125615	-1.26024	0.154614	0.575329	0.283586	1.16721
large artery stroke	exposure	outcome	GCST90199841	ZLeI8W	NA	rs113613559	-0.314934	0.433243	0.467273	-1.16409	0.534222	0.729837	0.312206	1.70612
large artery stroke	exposure	outcome	GCST90199841	ZLeI8W	NA	rs114338994	-0.224074	0.345714	0.516889	-0.901673	0.453525	0.799256	0.40589	1.57385
large artery stroke	exposure	outcome	GCST90199841	ZLeI8W	NA	rs118164586	-0.3533	0.358625	0.324549	-1.0562	0.349604	0.702366	0.347773	1.41851
large artery stroke	exposure	outcome	GCST90199841	ZLeI8W	NA	rs1238143	-0.142724	0.41576	0.731385	-0.957613	0.672166	0.866994	0.383808	1.95847
large artery stroke	exposure	outcome	GCST90199841	ZLeI8W	NA	rs12536910	-0.408143	0.364414	0.262714	-1.12239	0.306108	0.664884	0.325499	1.35813
large artery stroke	exposure	outcome	GCST90199841	ZLeI8W	NA	rs13000196	-0.554523	0.372304	0.136372	-1.28424	0.175193	0.574346	0.276861	1.19148
large artery stroke	exposure	outcome	GCST90199841	ZLeI8W	NA	rs13128482	-0.411979	0.373782	0.270379	-1.14459	0.320634	0.662338	0.318353	1.378
large artery stroke	exposure	outcome	GCST90199841	ZLeI8W	NA	rs141482433	-0.337676	0.402718	0.401755	-1.127	0.451653	0.713427	0.324003	1.57091
large artery stroke	exposure	outcome	GCST90199841	ZLeI8W	NA	rs1655095	-0.0367529	0.343027	0.914676	-0.709087	0.635581	0.963914	0.492093	1.88812
large artery stroke	exposure	outcome	GCST90199841	ZLeI8W	NA	rs191569517	-0.113539	0.535905	0.832213	-1.16391	0.936834	0.892669	0.312262	2.55189
large artery stroke	exposure	outcome	GCST90199841	ZLeI8W	NA	rs2098636	-0.470335	0.315511	0.136039	-1.08874	0.148068	0.624793	0.336641	1.15959
large artery stroke	exposure	outcome	GCST90199841	ZLeI8W	NA	rs2296234	-0.761164	0.327661	0.0201779	-1.40338	-0.118949	0.467122	0.245765	0.887853
large artery stroke	exposure	outcome	GCST90199841	ZLeI8W	NA	rs2724417	-0.147311	0.146765	0.315515	-0.43497	0.140349	0.863026	0.647284	1.15068
large artery stroke	exposure	outcome	GCST90199841	ZLeI8W	NA	rs2870469	-0.0591976	0.367871	0.872157	-0.780225	0.661829	0.94252	0.458303	1.93834
large artery stroke	exposure	outcome	GCST90199841	ZLeI8W	NA	rs35696786	0.575132	0.334125	0.0851943	-0.0797517	1.23002	1.77737	0.923346	3.42129
large artery stroke	exposure	outcome	GCST90199841	ZLeI8W	NA	rs4149056	-0.108197	0.058021	0.062211	-0.221918	0.00552426	0.897451	0.800981	1.00554
large artery stroke	exposure	outcome	GCST90199841	ZLeI8W	NA	rs4754642	0.298748	0.362687	0.410105	-0.412118	1.00961	1.34817	0.662246	2.74454
large artery stroke	exposure	outcome	GCST90199841	ZLeI8W	NA	rs4762697	-0.0697623	0.116701	0.549983	-0.298497	0.158972	0.932615	0.741933	1.17231
large artery stroke	exposure	outcome	GCST90199841	ZLeI8W	NA	rs4963268	-0.188133	0.575872	0.7439	-1.31684	0.940575	0.828504	0.26798	2.56145
large artery stroke	exposure	outcome	GCST90199841	ZLeI8W	NA	rs510547	-0.379479	0.265129	0.152345	-0.899132	0.140174	0.684218	0.406923	1.15047
large artery stroke	exposure	outcome	GCST90199841	ZLeI8W	NA	rs55971546	-0.323252	0.354672	0.36208	-1.01841	0.371906	0.723792	0.361169	1.4505
large artery stroke	exposure	outcome	GCST90199841	ZLeI8W	NA	rs56398830	-0.198717	0.431716	0.645304	-1.04488	0.647446	0.819782	0.351734	1.91065
large artery stroke	exposure	outcome	GCST90199841	ZLeI8W	NA	rs62422289	-0.835648	0.443765	0.0596886	-1.70543	0.0341315	0.433593	0.181695	1.03472
large artery stroke	exposure	outcome	GCST90199841	ZLeI8W	NA	rs6467232	-0.321022	0.355727	0.366824	-1.01825	0.376203	0.725407	0.361228	1.45674
large artery stroke	exposure	outcome	GCST90199841	ZLeI8W	NA	rs76651220	-0.0415676	0.428423	0.922707	-0.881277	0.798142	0.959284	0.414253	2.22141
large artery stroke	exposure	outcome	GCST90199841	ZLeI8W	NA	rs76717658	0.737162	0.375542	0.0496548	0.00109878	1.47322	2.09	1.0011	4.36328
large artery stroke	exposure	outcome	GCST90199841	ZLeI8W	NA	rs77313693	0.312162	0.355271	0.379585	-0.384168	1.00849	1.36638	0.681017	2.74147
large artery stroke	exposure	outcome	GCST90199841	ZLeI8W	NA	rs78228855	-0.10421	0.47567	0.826587	-1.03652	0.828103	0.901036	0.354685	2.28897
large artery stroke	exposure	outcome	GCST90199841	ZLeI8W	NA	rs79531664	0.732213	0.324723	0.0241405	0.095756	1.36867	2.07968	1.10049	3.93012
large artery stroke	exposure	outcome	GCST90199841	ZLeI8W	NA	All - Inverse variance weighted	-0.125288	0.0397052	0.00160243	-0.203111	-0.0474662	0.882242	0.816188	0.953643
large artery stroke	exposure	outcome	GCST90199841	ZLeI8W	NA	All - MR Egger	-0.0738097	0.0617828	0.241579	-0.194904	0.0472847	0.928848	0.822914	1.04842
large artery stroke	exposure	outcome	GCST90199949	jSNf9c	NA	rs1035864	-0.594669	0.42739	0.164105	-1.43235	0.243015	0.551745	0.238747	1.27509
large artery stroke	exposure	outcome	GCST90199949	jSNf9c	NA	rs111786381	-0.050921	0.364281	0.88883	-0.764912	0.66307	0.950354	0.465375	1.94074
large artery stroke	exposure	outcome	GCST90199949	jSNf9c	NA	rs114053587	0.74919	0.387111	0.052949	-0.00954755	1.50793	2.11529	0.990498	4.51736
large artery stroke	exposure	outcome	GCST90199949	jSNf9c	NA	rs11574849	0.357948	0.349964	0.306396	-0.327982	1.04388	1.43039	0.720376	2.84021
large artery stroke	exposure	outcome	GCST90199949	jSNf9c	NA	rs12052246	-0.0813887	0.359824	0.821053	-0.786643	0.623866	0.921835	0.455371	1.86613
large artery stroke	exposure	outcome	GCST90199949	jSNf9c	NA	rs13120687	-0.0148676	0.389389	0.969543	-0.77807	0.748334	0.985242	0.459292	2.11348
large artery stroke	exposure	outcome	GCST90199949	jSNf9c	NA	rs144272515	0.00857275	0.207136	0.966987	-0.397414	0.41456	1.00861	0.672056	1.5137
large artery stroke	exposure	outcome	GCST90199949	jSNf9c	NA	rs144595711	0.191428	0.56979	0.736899	-0.925361	1.30822	1.21098	0.396388	3.69957
large artery stroke	exposure	outcome	GCST90199949	jSNf9c	NA	rs16840267	0.348286	0.337732	0.302424	-0.313669	1.01024	1.41664	0.730761	2.74626
large artery stroke	exposure	outcome	GCST90199949	jSNf9c	NA	rs191145251	-0.447982	0.429839	0.297315	-1.29047	0.394503	0.638916	0.275142	1.48365
large artery stroke	exposure	outcome	GCST90199949	jSNf9c	NA	rs2390751	0.229796	0.368483	0.532873	-0.492431	0.952022	1.25834	0.611139	2.59094
large artery stroke	exposure	outcome	GCST90199949	jSNf9c	NA	rs2467270	-0.0328944	0.456574	0.942565	-0.92778	0.861991	0.967641	0.395431	2.36787
large artery stroke	exposure	outcome	GCST90199949	jSNf9c	NA	rs344687	-0.166526	0.363664	0.647015	-0.879309	0.546256	0.8466	0.41507	1.72678
large artery stroke	exposure	outcome	GCST90199949	jSNf9c	NA	rs41285951	-0.641548	0.407756	0.115635	-1.44075	0.157654	0.526477	0.23675	1.17076
large artery stroke	exposure	outcome	GCST90199949	jSNf9c	NA	rs4363385	0.183631	0.351604	0.601484	-0.505513	0.872776	1.20157	0.603196	2.39355
large artery stroke	exposure	outcome	GCST90199949	jSNf9c	NA	rs56132269	-0.154857	0.45654	0.734461	-1.04967	0.739961	0.856538	0.350052	2.09585
large artery stroke	exposure	outcome	GCST90199949	jSNf9c	NA	rs570140	-0.261237	0.328965	0.427127	-0.906008	0.383535	0.770098	0.404134	1.46746
large artery stroke	exposure	outcome	GCST90199949	jSNf9c	NA	rs62281850	0.103752	0.361437	0.774071	-0.604664	0.812168	1.10933	0.546258	2.25279
large artery stroke	exposure	outcome	GCST90199949	jSNf9c	NA	rs6960916	0.0237235	0.32264	0.941385	-0.60865	0.656097	1.02401	0.544085	1.92726
large artery stroke	exposure	outcome	GCST90199949	jSNf9c	NA	rs72737448	-0.148255	0.41731	0.722392	-0.966183	0.669673	0.862211	0.380533	1.9536
large artery stroke	exposure	outcome	GCST90199949	jSNf9c	NA	rs7465260	0.289627	0.084285	0.00058975	0.124429	0.454826	1.33593	1.1325	1.5759
large artery stroke	exposure	outcome	GCST90199949	jSNf9c	NA	rs76703115	-0.288113	0.543974	0.596359	-1.3543	0.778076	0.749677	0.258127	2.17728
large artery stroke	exposure	outcome	GCST90199949	jSNf9c	NA	rs77652229	0.323189	0.484784	0.504985	-0.626987	1.27336	1.38153	0.534199	3.57285
large artery stroke	exposure	outcome	GCST90199949	jSNf9c	NA	rs7806920	0.0449719	0.388179	0.907769	-0.715858	0.805802	1.046	0.488773	2.23849
large artery stroke	exposure	outcome	GCST90199949	jSNf9c	NA	rs903851	0.678088	0.350235	0.0528567	-0.00837405	1.36455	1.97011	0.991661	3.91396
large artery stroke	exposure	outcome	GCST90199949	jSNf9c	NA	All - Inverse variance weighted	0.148009	0.056184	0.00842945	0.0378886	0.25813	1.15952	1.03862	1.29451
large artery stroke	exposure	outcome	GCST90199949	jSNf9c	NA	All - MR Egger	0.239673	0.0883312	0.0123976	0.0665435	0.412802	1.27083	1.06881	1.51105
large artery stroke	exposure	outcome	GCST90199995	6F0vng	NA	rs11136603	0.0219916	0.411976	0.957429	-0.785482	0.829465	1.02224	0.4559	2.29209
large artery stroke	exposure	outcome	GCST90199995	6F0vng	NA	rs111428438	-0.299232	0.421232	0.477472	-1.12485	0.526382	0.741387	0.324702	1.6928
large artery stroke	exposure	outcome	GCST90199995	6F0vng	NA	rs113976840	-0.320878	0.437561	0.463355	-1.1785	0.536742	0.725512	0.30774	1.71043
large artery stroke	exposure	outcome	GCST90199995	6F0vng	NA	rs12590249	-0.416447	0.383989	0.27813	-1.16907	0.336171	0.659385	0.310657	1.39958
large artery stroke	exposure	outcome	GCST90199995	6F0vng	NA	rs12662965	-0.702335	0.392538	0.0735801	-1.47171	0.0670393	0.495427	0.229533	1.06934
large artery stroke	exposure	outcome	GCST90199995	6F0vng	NA	rs148904503	-0.258106	0.440395	0.557824	-1.12128	0.605069	0.772514	0.325862	1.83138
large artery stroke	exposure	outcome	GCST90199995	6F0vng	NA	rs1505614	0.181849	0.432264	0.673982	-0.665389	1.02909	1.19943	0.514074	2.79851
large artery stroke	exposure	outcome	GCST90199995	6F0vng	NA	rs1535	-0.556208	0.145214	0.000128009	-0.840827	-0.271588	0.573379	0.431354	0.762168
large artery stroke	exposure	outcome	GCST90199995	6F0vng	NA	rs1554600	0.324145	0.462342	0.483245	-0.582046	1.23034	1.38285	0.558754	3.42238
large artery stroke	exposure	outcome	GCST90199995	6F0vng	NA	rs180855603	-0.39431	0.805336	0.624402	-1.97277	1.18415	0.674145	0.139071	3.2679
large artery stroke	exposure	outcome	GCST90199995	6F0vng	NA	rs2552212	0.118943	0.411917	0.77277	-0.688414	0.926299	1.12631	0.502372	2.52515
large artery stroke	exposure	outcome	GCST90199995	6F0vng	NA	rs3803757	-0.659192	0.392778	0.0932916	-1.42904	0.110652	0.517269	0.23954	1.11701
large artery stroke	exposure	outcome	GCST90199995	6F0vng	NA	rs438568	-0.215403	0.31209	0.490071	-0.8271	0.396293	0.806216	0.437316	1.4863
large artery stroke	exposure	outcome	GCST90199995	6F0vng	NA	rs458862	0.351762	0.511792	0.491884	-0.651349	1.35487	1.42157	0.521342	3.87627
large artery stroke	exposure	outcome	GCST90199995	6F0vng	NA	rs4804286	0.317239	0.308402	0.303643	-0.287229	0.921707	1.37333	0.75034	2.51358
large artery stroke	exposure	outcome	GCST90199995	6F0vng	NA	rs55672367	-0.38702	0.404369	0.338519	-1.17958	0.405544	0.679077	0.307407	1.50012
large artery stroke	exposure	outcome	GCST90199995	6F0vng	NA	rs7160525	-0.45507	0.212444	0.0321873	-0.87146	-0.038681	0.634403	0.41834	0.962058
large artery stroke	exposure	outcome	GCST90199995	6F0vng	NA	rs72784204	-0.110284	0.401401	0.78351	-0.89703	0.676462	0.89558	0.407779	1.96691
large artery stroke	exposure	outcome	GCST90199995	6F0vng	NA	rs72853900	0.607585	0.409408	0.137794	-0.194855	1.41003	1.83599	0.822954	4.09606
large artery stroke	exposure	outcome	GCST90199995	6F0vng	NA	rs75028074	-0.439298	0.382218	0.250415	-1.18845	0.309848	0.644488	0.304695	1.36322
large artery stroke	exposure	outcome	GCST90199995	6F0vng	NA	rs76673557	0.636308	0.334126	0.0568584	-0.0185781	1.29119	1.88949	0.981593	3.63713
large artery stroke	exposure	outcome	GCST90199995	6F0vng	NA	rs77913939	0.370461	0.408695	0.364698	-0.430581	1.1715	1.4484	0.650131	3.22684
large artery stroke	exposure	outcome	GCST90199995	6F0vng	NA	rs78721618	-0.711337	0.523785	0.174442	-1.73796	0.315283	0.490987	0.175879	1.37065
large artery stroke	exposure	outcome	GCST90199995	6F0vng	NA	All - Inverse variance weighted	-0.227065	0.085234	0.00772137	-0.394123	-0.0600062	0.796869	0.674271	0.941759
large artery stroke	exposure	outcome	GCST90199995	6F0vng	NA	All - MR Egger	-0.529561	0.201413	0.0156777	-0.924331	-0.134791	0.588864	0.396797	0.873898
large artery stroke	exposure	outcome	GCST90200008	gBXbTf	NA	rs10163567	0.310201	0.433969	0.474732	-0.540377	1.16078	1.3637	0.582529	3.19242
large artery stroke	exposure	outcome	GCST90200008	gBXbTf	NA	rs11612557	-0.890979	0.432387	0.0393406	-1.73846	-0.0435007	0.410254	0.175792	0.957432
large artery stroke	exposure	outcome	GCST90200008	gBXbTf	NA	rs12713938	-0.226309	0.394469	0.566167	-0.999469	0.546851	0.797472	0.368075	1.7278
large artery stroke	exposure	outcome	GCST90200008	gBXbTf	NA	rs13319552	-0.00612231	0.367339	0.986703	-0.726106	0.713862	0.993896	0.483789	2.04186
large artery stroke	exposure	outcome	GCST90200008	gBXbTf	NA	rs138296028	-1.1267	0.546655	0.0392959	-2.19814	-0.0552531	0.324102	0.111009	0.946246
large artery stroke	exposure	outcome	GCST90200008	gBXbTf	NA	rs142952905	1.0266	0.575297	0.0743461	-0.100977	2.15419	2.79157	0.903953	8.62087
large artery stroke	exposure	outcome	GCST90200008	gBXbTf	NA	rs144098166	0.328707	0.724373	0.649986	-1.09106	1.74848	1.38917	0.335859	5.74585
large artery stroke	exposure	outcome	GCST90200008	gBXbTf	NA	rs144247265	-0.33673	0.431149	0.434799	-1.18178	0.508322	0.714102	0.306732	1.6625
large artery stroke	exposure	outcome	GCST90200008	gBXbTf	NA	rs147624142	-0.314797	0.391526	0.421382	-1.08219	0.452594	0.729937	0.338854	1.57239
large artery stroke	exposure	outcome	GCST90200008	gBXbTf	NA	rs147823653	-0.26186	0.44929	0.560008	-1.14247	0.61875	0.769619	0.31903	1.85661
large artery stroke	exposure	outcome	GCST90200008	gBXbTf	NA	rs150639732	-0.828229	0.46063	0.0721716	-1.73106	0.0746065	0.436822	0.177096	1.07746
large artery stroke	exposure	outcome	GCST90200008	gBXbTf	NA	rs1506925	-0.473011	0.380263	0.213535	-1.21833	0.272306	0.623123	0.295725	1.31299
large artery stroke	exposure	outcome	GCST90200008	gBXbTf	NA	rs153408	-0.419775	0.397682	0.291171	-1.19923	0.359681	0.657195	0.301426	1.43287
large artery stroke	exposure	outcome	GCST90200008	gBXbTf	NA	rs188221259	-0.789547	0.387111	0.0413912	-1.54828	-0.0308099	0.45405	0.212613	0.96966
large artery stroke	exposure	outcome	GCST90200008	gBXbTf	NA	rs29543	-0.344894	0.370592	0.352031	-1.07126	0.381467	0.708295	0.342578	1.46443
large artery stroke	exposure	outcome	GCST90200008	gBXbTf	NA	rs35249952	-0.110162	0.432254	0.798836	-0.95738	0.737056	0.895689	0.383897	2.08977
large artery stroke	exposure	outcome	GCST90200008	gBXbTf	NA	rs4913050	-0.497856	0.350148	0.155072	-1.18415	0.188435	0.607833	0.306007	1.20736
large artery stroke	exposure	outcome	GCST90200008	gBXbTf	NA	rs56232555	0.795037	0.467027	0.0886922	-0.120335	1.71041	2.21452	0.886623	5.53122
large artery stroke	exposure	outcome	GCST90200008	gBXbTf	NA	rs57445671	-0.503561	0.378761	0.183685	-1.24593	0.238812	0.604375	0.287672	1.26974
large artery stroke	exposure	outcome	GCST90200008	gBXbTf	NA	rs60155418	-0.232962	0.372739	0.531971	-0.96353	0.497606	0.792184	0.381544	1.64478
large artery stroke	exposure	outcome	GCST90200008	gBXbTf	NA	rs633723	0.0492517	0.37486	0.895469	-0.685474	0.783978	1.05048	0.503851	2.19017
large artery stroke	exposure	outcome	GCST90200008	gBXbTf	NA	rs711977	-0.0574482	0.368258	0.876033	-0.779234	0.664337	0.944171	0.458757	1.9432
large artery stroke	exposure	outcome	GCST90200008	gBXbTf	NA	rs73088363	-0.163858	0.365874	0.654259	-0.880971	0.553255	0.848863	0.41438	1.7389
large artery stroke	exposure	outcome	GCST90200008	gBXbTf	NA	rs73195880	-0.0882828	0.431274	0.837804	-0.933579	0.757013	0.915502	0.393144	2.1319
large artery stroke	exposure	outcome	GCST90200008	gBXbTf	NA	rs73226533	-0.333628	0.404467	0.409452	-1.12638	0.459127	0.71632	0.324204	1.58269
large artery stroke	exposure	outcome	GCST90200008	gBXbTf	NA	rs75063835	0.0293473	0.501001	0.953289	-0.952615	1.01131	1.02978	0.385731	2.7492
large artery stroke	exposure	outcome	GCST90200008	gBXbTf	NA	rs76083228	0.548177	0.493889	0.267034	-0.419846	1.5162	1.7301	0.657148	4.55489
large artery stroke	exposure	outcome	GCST90200008	gBXbTf	NA	rs7654754	-0.204646	0.26516	0.440242	-0.724359	0.315067	0.814936	0.484635	1.37035
large artery stroke	exposure	outcome	GCST90200008	gBXbTf	NA	rs77924615	-0.0592632	0.306831	0.846844	-0.660651	0.542125	0.942459	0.516515	1.71966
large artery stroke	exposure	outcome	GCST90200008	gBXbTf	NA	rs79401650	-0.545233	0.428346	0.203061	-1.38479	0.294326	0.579707	0.250376	1.34222
large artery stroke	exposure	outcome	GCST90200008	gBXbTf	NA	rs9816613	-0.353607	0.377016	0.348291	-1.09256	0.385345	0.702151	0.335357	1.47012
large artery stroke	exposure	outcome	GCST90200008	gBXbTf	NA	All - Inverse variance weighted	-0.228748	0.0720455	0.00149813	-0.369957	-0.0875386	0.795529	0.690764	0.916183
large artery stroke	exposure	outcome	GCST90200008	gBXbTf	NA	All - MR Egger	-0.293591	0.194995	0.142977	-0.67578	0.0885993	0.745582	0.508759	1.09264
large artery stroke	exposure	outcome	GCST90200046	ZcbxXr	NA	rs11099675	0.695028	0.322731	0.0312728	0.0624754	1.32758	2.00377	1.06447	3.77191
large artery stroke	exposure	outcome	GCST90200046	ZcbxXr	NA	rs112035391	0.0788777	0.384903	0.837628	-0.675533	0.833288	1.08207	0.508885	2.30087
large artery stroke	exposure	outcome	GCST90200046	ZcbxXr	NA	rs113027086	-0.286697	0.447403	0.521651	-1.16361	0.590212	0.750739	0.312358	1.80437
large artery stroke	exposure	outcome	GCST90200046	ZcbxXr	NA	rs114902735	-0.0389725	0.399469	0.922281	-0.821931	0.743986	0.961777	0.439582	2.10431
large artery stroke	exposure	outcome	GCST90200046	ZcbxXr	NA	rs115372546	-0.0724904	0.362158	0.841354	-0.782321	0.63734	0.930075	0.457343	1.89144
large artery stroke	exposure	outcome	GCST90200046	ZcbxXr	NA	rs116206127	-0.41492	0.43241	0.337281	-1.26244	0.432605	0.660393	0.282962	1.54127
large artery stroke	exposure	outcome	GCST90200046	ZcbxXr	NA	rs11628713	0.236256	0.352216	0.502368	-0.454088	0.926599	1.2665	0.635027	2.5259
large artery stroke	exposure	outcome	GCST90200046	ZcbxXr	NA	rs12530570	-0.136935	0.391916	0.726791	-0.90509	0.631221	0.872027	0.404505	1.8799
large artery stroke	exposure	outcome	GCST90200046	ZcbxXr	NA	rs13135538	0.224353	0.38116	0.556125	-0.522719	0.971426	1.25151	0.592906	2.64171
large artery stroke	exposure	outcome	GCST90200046	ZcbxXr	NA	rs13258132	-0.022714	0.379149	0.952229	-0.765845	0.720417	0.977542	0.464941	2.05529
large artery stroke	exposure	outcome	GCST90200046	ZcbxXr	NA	rs142800334	-0.129171	0.472031	0.784355	-1.05435	0.796009	0.878824	0.348419	2.21668
large artery stroke	exposure	outcome	GCST90200046	ZcbxXr	NA	rs1473423	0.361542	0.339166	0.286436	-0.303224	1.02631	1.43554	0.738434	2.79074
[truncated: 1,379 more rows]

## Sheet: supplementary materials  4
Ischemic stroke of subtypes	Metabolites	Methods	Number of SNPs	P value	OR	OR_lci95	OR_uci95
[truncated: 310 more rows]

## Sheet: supplementary materials 5
snp	rsid	hg19_coordinates	hg38_coordinates	a1	a2	trait	efo	study	pmid	ancestry	year	beta	se	p	direction	n	n_cases	n_controls	n_studies	unit	dataset
[truncated: 45 more rows]

[truncated: 1 more sheets: supplementary materials 6]
